# Supplementary material for: Room temperature 3D carbon microprinting
Source: Nat Commun. 2024 Mar 29;15:2745. doi: 10.1038/s41467-024-47076-z (PMC10980711; doi:10.1038/s41467-024-47076-z)
Supplement: Supplementary file 5 — Source Data [file 41467_2024_47076_MOESM5_ESM.xlsx]

## Sheet: Figure 2a
	Shell	Core
Relative Wavenumber (cm-1)	Intensity (CCD cts)	Intensity (CCD cts)
27.4793	38.6632	40.6905
32.308	25.4842	24.9286
37.1342	5.54737	5.2381
41.9577	28.0386	27.127
46.7787	32.9982	34.4087
51.5971	13.4	13.5
56.413	49.2105	53.7857
61.2262	98.8	119.905
66.0369	81.7053	126.786
70.845	108.042	159.964
75.6505	113.721	169.694
80.4535	109.768	168.091
85.2539	88.6632	143.643
90.0517	108.368	168.048
94.847	101.632	161.901
99.6397	115.267	172.337
104.43	114.344	163.786
109.217	96.4526	147.476
114.002	109.426	154.25
118.785	114.742	158.083
123.565	105.579	146.786
128.342	117.575	159.631
133.117	108.767	144.5
137.889	83.9684	115.881
142.659	106.381	142.623
147.426	106.377	139.675
152.191	103.558	136.857
156.953	85.3158	120.476
161.713	119.337	153.714
166.47	57.0211	87.8095
171.224	142.879	180.548
175.976	119.605	155.548
180.726	110.632	146.798
185.473	98.1316	130.333
190.217	108.665	140.873
194.959	102.698	133.524
199.698	87.9789	121.032
204.435	88.1579	122.619
209.169	110.326	140.77
213.901	112.805	139.944
218.63	106.053	138.714
223.357	76.2105	113.952
228.082	96.2386	124.992
232.803	100.551	130.222
237.523	106.116	137.595
242.239	83.8737	116.5
246.954	108.005	140.44
251.665	107.047	137.881
256.375	110.33	140.452
261.081	107.312	140.889
265.786	95.079	127.706
270.487	98.5263	133.81
275.187	104.226	133.726
279.883	82.5474	105.738
284.578	109.305	140.857
289.269	104.547	132.976
293.959	107.056	134.964
298.646	110.793	134.754
303.33	112.809	138.901
308.012	105.853	132.833
312.691	89.5053	111.119
317.368	107.632	129.917
322.043	99.8105	122.667
326.715	76.8737	99.4524
331.384	112.353	131.774
336.051	102.011	125.952
340.716	109.537	132.417
345.378	102.621	121.69
350.038	102.916	126.964
354.695	105.842	125.893
359.35	97.4158	116.968
364.002	106.482	125.234
368.652	96.4386	116.071
373.299	101.721	122.417
377.944	94.4105	109.917
382.587	105.684	125.714
387.227	115.068	133.393
391.864	64.4842	82.7619
396.499	133.663	153.19
401.132	101.084	123.286
405.762	109.453	130.452
410.39	94.2579	112.833
415.016	101.521	123.143
419.638	95.4421	116.865
424.259	109.505	131.242
428.877	110.632	130.31
433.493	79.2421	99.3571
438.106	119.563	136.298
442.717	77.7789	99.6905
447.325	124.926	142.167
451.931	59.9895	76.5
456.535	135.237	151.81
461.136	105.442	120.762
465.735	109.526	125.833
470.331	90.179	106.143
474.925	103.021	121.369
479.516	100.705	119.821
484.105	98.7842	114.512
488.692	101.495	115.643
493.276	111.205	126.873
497.858	112.965	128.75
502.438	113.361	127.623
507.015	104.753	121.48
511.589	101.816	114.619
516.162	98.9123	115.952
520.731	105.137	118.968
525.299	101.719	115.27
529.864	102.663	117.595
534.427	89.4421	102.738
538.987	93.9263	106.794
543.545	94.4421	106.968
548.1	95.3474	109.976
552.653	97.7895	110.762
557.204	108.989	120.603
561.753	109.663	121.861
566.299	102.747	116.524
570.842	100.311	117.5
575.383	91.7158	107.452
579.922	106.432	120.012
584.459	105.395	122.524
588.993	105.737	122.679
593.525	110.742	126.663
598.054	110.353	127.063
602.581	101.126	117
607.106	105.082	116.143
611.628	93.7123	106.008
616.148	101.726	110.123
620.666	92.8737	102.19
625.181	114.274	123.488
629.694	106.151	120.234
634.205	109.207	124.385
638.713	97.2	112.452
643.219	107.821	120.167
647.722	96.3333	109.905
652.223	99.5614	114.726
656.722	94.6421	108.81
661.219	117.832	132.536
665.713	116.905	132.583
670.205	103.221	115.595
674.694	110.961	126.69
679.181	115.802	130.452
683.666	114.432	126.929
688.148	97.9684	112.762
692.629	117.142	132.929
697.106	94.6421	103.905
701.582	118.907	134.944
706.055	113.425	129.508
710.526	105.605	121.845
714.994	106.44	123.786
719.461	105.565	124.179
723.925	107.705	125.869
728.386	94.9263	106.786
732.845	110.442	129.738
737.302	110.211	122.833
741.757	111.368	128.5
746.209	111.642	127.631
750.659	97.1368	114.619
755.107	102.268	117.083
759.552	110.263	121.75
763.995	115.584	126.524
768.436	93.6526	112.929
772.875	122.516	131.19
777.311	83.3158	99.0476
781.745	120.047	136.107
786.177	120.821	135.655
790.606	102.442	118.81
795.033	116.519	131.222
799.458	111.04	127.778
803.88	112.404	129.679
808.3	102.923	118.595
812.718	114.135	131.131
817.134	99.1158	119.595
821.547	120.811	136.952
825.958	83.3368	98.8095
830.367	127.126	139.667
834.773	126.253	142.69
839.178	117.553	135.905
843.58	90.3263	109.881
847.979	119.518	136.536
852.377	111.335	127.071
856.772	114.305	132.294
861.165	115.302	132.762
865.555	116.561	136.988
869.944	109.689	127.254
874.33	104.968	120.444
878.714	116.353	134.567
883.095	115.121	134.929
887.475	117.995	141.083
891.852	117.9	137.81
896.227	92.3	110.738
900.599	106.905	124.167
904.969	113.726	134.655
909.337	109.363	128.417
913.703	111.268	131.964
918.067	116.011	137.798
922.428	110.695	131.179
926.787	107.805	133.179
931.144	103.886	124.69
935.499	114.311	133.341
939.851	119.64	143.671
944.201	122	146.81
948.549	109.989	129.714
952.895	118.158	141.774
957.238	103.895	125.69
961.58	118.711	146.238
965.919	119.605	143.964
970.255	95.2526	111.317
974.59	115.332	141.159
978.922	124.795	154.619
983.252	123.244	147.56
987.58	128.404	151.333
991.906	126.153	152.131
996.229	118.874	142.905
1000.55	114.074	142.81
1004.87	120.342	147.143
1009.19	102.779	130.69
1013.5	131.216	161.694
1017.81	127.195	163.282
1022.12	121.511	156.417
1026.43	125.914	161.262
1030.74	121.628	154.012
1035.04	122.184	153.476
1039.34	100.147	132.167
1043.64	115.353	151.036
1047.94	102.074	143.429
1052.23	122.642	161.286
1056.53	130.446	168.885
1060.82	120.839	162.77
1065.1	128.053	168.274
1069.39	116.158	165.238
1073.67	144.542	182.69
1077.96	80.6526	129.452
1082.24	142.347	194.607
1086.51	154.068	203.548
1090.79	125.189	167.381
1095.06	130.274	185.274
1099.33	136.807	181.524
1103.6	136.577	185.488
1107.87	130.389	176.857
1112.13	106.537	151.81
1116.39	123.989	172.786
1120.65	150.288	199.444
1124.91	143.181	192.032
1129.17	139.747	187.298
1133.42	116.295	171.405
1137.67	122.389	173.635
1141.92	130.5	180.841
1146.17	130.142	180.155
1150.41	124.1	173.429
1154.65	125.358	180.496
1158.89	137.426	185.837
1163.13	133.744	184.262
1167.37	137.198	191.274
1171.6	127.716	180.012
1175.84	133.811	190.056
1180.06	142	192.254
1184.29	139.689	190.238
1188.52	127.989	181.524
1192.74	145.218	204.837
1196.96	142.935	202.984
1201.18	146.167	211.69
1205.4	141.923	201.821
1209.61	133.989	191.012
1213.83	143.36	207.071
1218.04	142.54	214.333
1222.24	149.902	226.23
1226.45	153.898	225.841
1230.65	143.158	220.667
1234.86	153.242	233.155
1239.06	157.23	237.091
1243.25	159.939	237.563
1247.45	137.442	231.667
1251.64	164.795	252.976
1255.83	160.889	258.143
1260.02	143.074	243.024
1264.21	172.9	280.988
1268.39	160.2	269.619
1272.58	197.795	331.964
1276.76	181.853	316.857
1280.94	211.254	372.512
1285.11	204.346	368.976
1289.29	212.537	402.012
1293.46	221.5	417.857
1297.63	233.521	474.619
1301.8	244.689	481.786
1305.96	266.621	541.476
1310.13	305.419	616.19
1314.29	321.375	690.571
1318.45	332.453	710.833
1322.61	350.305	746.929
1326.76	372.367	772.123
1330.92	359.818	758.794
1335.07	376.646	732.738
1339.22	380.207	740.476
1343.36	348.568	648.69
1347.51	331.268	607.833
1351.65	317.832	545.69
1355.79	285.516	492.31
1359.93	288.084	474.762
1364.07	236.242	412.714
1368.2	240.3	399.702
1372.33	234.863	381.548
1376.46	220.958	354.143
1380.59	201.632	329.274
1384.72	200.463	321.286
1388.84	194.663	312.81
1392.97	180.895	287.881
1397.09	174.232	280.476
1401.2	182.721	287.635
1405.32	179.267	286.829
1409.43	156.765	251.548
1413.55	161.684	256.405
1417.65	169.996	259.679
1421.76	172.53	259.98
1425.87	166.926	260.21
1429.97	166.242	255.952
1434.07	141.632	241.095
1438.17	163.584	255.111
1442.27	169.337	259.127
1446.37	146.063	234.881
1450.46	174.318	269.774
1454.55	161.309	258.643
1458.64	169.163	268.226
1462.73	160.789	255.048
1466.81	166.544	270.905
1470.89	159.656	261.167
1474.98	154.684	262.774
1479.05	157.079	266.865
1483.13	165.374	278.127
1487.21	167.742	280.686
1491.28	159.732	275.81
1495.35	157.9	288.048
1499.42	178.556	318.536
1503.49	180.926	333.5
1507.55	177.723	347.357
1511.61	163.047	347.5
1515.67	179.042	388.857
1519.73	183.442	421.452
1523.79	199.839	465.595
1527.84	196.025	481.429
1531.9	222.184	565.893
1535.95	213.137	589.238
1539.99	244.863	676.19
1544.04	259.079	740.429
1548.09	260.816	761.857
1552.13	286.784	876.575
1556.17	309.037	892.448
1560.21	303.979	862.571
1564.24	322.486	856.897
1568.28	325.893	812.103
1572.31	320.168	762.524
1576.34	327.061	751.321
1580.37	307.396	654.19
1584.39	312.247	636.333
1588.42	284.711	550.69
1592.44	233.579	488
1596.46	274.258	508.274
1600.48	251.253	466.762
1604.5	262.951	438.19
1608.51	228.07	355.262
1612.52	190.442	289.119
1616.53	188.495	291.774
1620.54	186.746	284.103
1624.55	185.291	266.099
1628.55	172.789	249.929
1632.56	171.774	248.048
1636.56	147.768	210.667
1640.55	152.068	212.048
1644.55	127.842	182.119
1648.54	152.312	205.937
1652.54	145.725	200.373
1656.53	138.832	192.929
1660.52	137.175	190.119
1664.5	131.277	176.571
1668.49	128.305	170.286
1672.47	130.074	172.405
1676.45	133.302	176.357
1680.43	121.582	164.881
1684.41	130.505	166.274
1688.38	121.533	155.798
1692.35	128.288	160.381
1696.32	127.084	167.833
1700.29	126.256	165.234
1704.26	133.233	171.135
1708.22	96.2421	126.952
1712.19	129.8	160.333
1716.15	135.674	168.571
1720.11	106.526	134.619
1724.06	129.016	158.329
1728.02	124.589	151.841
1731.97	121.153	148.778
1735.92	110.716	141.802
1739.87	111.974	143
1743.82	123.858	150.98
1747.77	130.911	160.27
1751.71	102.589	130.762
1755.65	137.595	165.333
1759.59	136.463	162.69
1763.53	133.765	162.429
1767.46	119.893	146.119
1771.4	124.116	148.107
1775.33	121.853	145.988
1779.26	113.005	138.69
1783.19	129.474	154.69
1787.11	122.653	147.381
1791.04	133.711	154.619
1794.96	115.968	142.5
1798.88	129.146	150.948
1802.8	126.086	149.778
1806.71	111.611	141.548
1810.63	112.074	135.679
1814.54	130.007	156.44
1818.45	127.604	155.488
1822.36	130.774	159.655
1826.27	113.147	137.333
1830.17	125.7	155.679
1834.07	127.675	159.31
1837.97	113.851	140.405
1841.87	127.042	156.905
1845.77	125.616	151.25
1849.67	94.4	121.524
1853.56	122.332	148.226
1857.45	116.242	143.714
1861.34	109.189	135.857
1865.23	123.714	151.889
1869.11	127.323	153.516
1873	106.211	138.881
1876.88	127.611	156.143
1880.76	101.442	128.286
1884.64	129.479	155.94
1888.51	129.851	151.321
1892.39	113.965	139.524
1896.26	120.447	142.167
1900.13	118.968	146.631
1904	119.611	146.476
1907.86	107.695	138.476
1911.73	129.826	150.619
1915.59	126.847	150.107
1919.45	124.516	148.952
1923.31	102.453	132
1927.17	127.026	147.016
1931.02	122.232	144.329
1934.88	122.489	143.929
1938.73	103.733	130.214
1942.58	121.156	146.056
1946.43	113.653	142.111
1950.27	124.386	145.381
1954.11	127.004	144.845
1957.96	100.011	122.024
1961.8	131.116	155
1965.64	136.723	164.345
1969.47	129.514	158.214
1973.31	122.321	146.048
1977.14	114.368	132.286
1980.97	112.3	137.401
1984.8	120.305	140.421
1988.63	99.586	125.167
1992.45	129.24	154.69
1996.27	126.895	154.726
2000.1	111.474	143.659
2003.92	121.011	144.21
2007.73	122.053	144.06
2011.55	117.354	143.778
2015.36	126.816	154.599
2019.18	123.593	150.056
2022.99	125.068	150.698
2026.79	119.174	145.929
2030.6	125.395	152.433
2034.41	124.205	151.496
2038.21	117.558	138.048
2042.01	100.6	124.619
2045.81	119.668	142.552
2049.61	122.7	151.401
2053.4	109.074	132.452
2057.2	118.542	145.107
2060.99	121.107	148.095
2064.78	118.104	150.774
2068.57	110.295	134.143
2072.35	118.926	147.81
2076.14	123.874	154.393
2079.92	93.1263	119.238
2083.7	138.695	157.333
2087.48	128.084	154.143
2091.26	110.884	135.167
2095.03	122.611	150.488
2098.8	117.516	146.048
2102.58	117.621	143.94
2106.35	123.314	152.317
2110.11	123.481	149.98
2113.88	107.579	137.333
2117.64	127.561	155.381
2121.41	127.112	156.226
2125.17	115.674	143.81
2128.93	127.909	156.754
2132.68	130.623	156.214
2136.44	119.211	148.984
2140.19	120.984	144.929
2143.94	120.953	147.544
2147.69	125.468	153.754
2151.44	112.642	143.381
2155.19	132.039	165.075
2158.93	127.496	161.21
2162.67	130.918	162.266
2166.41	121.832	155.127
2170.15	127.939	158.333
2173.89	127.682	159
2177.63	130.937	158.893
2181.36	111.646	140.881
2185.09	131.886	156.865
2188.82	124.963	154.683
2192.55	124.677	157.571
2196.28	120.27	148.476
2200	117.996	155.262
2203.72	122.353	158.091
2207.44	121.551	155.802
2211.16	117.926	143.762
2214.88	122.209	149.774
2218.6	128.242	156.968
2222.31	127.854	160.389
2226.02	109.337	143.143
2229.73	130.814	161.099
2233.44	130.751	159.925
2237.15	126.151	156.274
2240.85	117.326	149.929
2244.55	120.575	156.321
2248.25	122.867	158.353
2251.95	106.832	146.468
2255.65	127.237	163.429
2259.35	132.228	163.651
2263.04	131.393	164.409
2266.73	117.337	151.238
2270.42	115.879	157.833
2274.11	120.384	157.988
2277.8	119.637	154.19
2281.49	134.632	168.274
2285.17	89.8526	130.19
2288.85	143.018	182.881
2292.53	124.688	165.333
2296.21	122.916	158.476
2299.89	113.963	154
2303.56	112.884	148.095
2307.23	126.986	167.365
2310.9	130.435	175.008
2314.57	127.516	169.246
2318.24	117.011	152.357
2321.91	98.0947	138.881
2325.57	122.402	170.258
2329.23	123.761	173.349
2332.89	111.937	161.762
2336.55	91.2947	133.714
2340.21	126.125	170.444
2343.86	134.598	172.698
2347.52	119.672	159.357
2351.17	123.274	165.333
2354.82	129.261	175.734
2358.47	128.207	174.825
2362.11	125.663	173.155
2365.76	112.037	165.226
2369.4	125.868	173
2373.04	127.574	174.536
2376.68	132.156	185.536
2380.32	140.318	194.429
2383.96	107.411	162.452
2387.59	137.668	200.786
2391.22	134.432	196.857
2394.85	136.5	195.464
2398.48	128.7	186.679
2402.11	114.8	170.048
2405.74	134.963	190.321
2409.36	139.226	197.107
2412.98	119.421	179.294
2416.6	130.704	194.718
2420.22	127.886	188.821
2423.84	117.726	177.929
2427.45	106.421	171.357
2431.07	133.623	193.738
2434.68	134.804	197.679
2438.29	134.621	197.607
2441.9	135.084	198.238
2445.5	120.221	178.714
2449.11	128.874	191.675
2452.71	140.795	204.167
2456.31	137.842	202.397
2459.91	138.758	201.833
2463.51	138.525	201.667
2467.11	136.123	196.73
2470.7	133.342	195.984
2474.3	131.661	192.071
2477.89	135.444	197.869
2481.48	121.674	190.631
2485.06	132.23	196.655
2488.65	139.302	203.258
2492.24	138.021	200.48
2495.82	136.258	201.595
2499.4	109.989	181.214
2502.98	146.647	213.798
2506.56	140.921	209.75
2510.13	143.326	214.444
2513.71	129.411	205.413
2517.28	137.253	213.738
2520.85	124.174	198.071
2524.42	133.3	205.452
2527.99	127.411	205.679
2531.55	141.198	214.98
2535.12	143.565	221.782
2538.68	119.716	207.333
2542.24	142.57	230.698
2545.8	141.635	230.73
2549.35	136.889	230.56
2552.91	132.863	230
2556.46	139.342	234.56
2560.02	124.168	212.452
2563.57	148.418	240.778
2567.12	152.877	258.663
2570.66	148.089	256.095
2574.21	131.4	248.714
2577.75	142.021	254.829
2581.29	135.3	241.778
2584.84	122.674	249.476
2588.37	150.384	281.274
2591.91	161.205	299.214
2595.45	147.156	283.119
2598.98	156.502	305.155
2602.51	144.174	304.214
2606.04	161.06	326.69
2609.57	152.935	320.964
2613.1	163.181	340.405
2616.62	157.963	351.726
2620.15	165.125	368.19
2623.67	160.789	368.381
2627.19	159.986	393.956
2630.71	166.482	408.294
2634.23	160.211	401.81
2637.74	174.895	405.048
2641.26	187.958	459.821
2644.77	185.774	458.262
2648.28	183.684	451.786
2651.79	192.005	467.5
2655.29	202.589	479.056
2658.8	210.721	489.028
2662.3	191.979	465.905
2665.81	209.156	477.016
2669.31	210.149	463.187
2672.8	206.279	467.44
2676.3	205.312	466.095
2679.8	202.667	455.893
2683.29	190.305	419.69
2686.78	204.721	436.643
2690.27	194.853	410.357
2693.76	203.989	424.976
2697.25	191.437	403.786
2700.74	184.984	366.167
2704.22	180.442	353.167
2707.7	173.274	336.464
2711.18	139.295	283.881
2714.66	172.558	318.262
2718.14	170.026	308.845
2721.62	145.358	288.262
2725.09	162.718	295.008
2728.56	154.898	282.718
2732.04	155.705	280.774
2735.5	140.453	268.143
2738.97	147.253	275.024
2742.44	131.116	242.905
2745.9	140.326	253.214
2749.37	146.642	262.357
2752.83	146.084	250.667
2756.29	122.747	220.071
2759.74	146.407	243.46
2763.2	141.188	231.373
2766.66	138.826	230.917
2770.11	142.774	230.56
2773.56	129.93	219.095
2777.01	139.67	234.246
2780.46	130.926	224.54
2783.91	139.453	230.56
2787.35	120.8	206.143
2790.79	140.032	220.321
2794.24	128.6	214.119
2797.68	138.618	222.381
2801.11	132.956	216.56
2804.55	127.479	211.762
2807.99	134.367	220.69
2811.42	134.839	220.226
2814.85	123.758	203.964
2818.28	129.532	213.984
2821.71	125.868	208.242
2825.14	130.174	215.667
2828.57	112.653	196.357
2831.99	133.121	218.738
2835.41	134.567	220.873
2838.83	138.965	226.71
2842.25	108.832	195.214
2845.67	135.905	225.81
2849.09	123.2	213.095
2852.5	140.318	227.873
2855.91	137.451	229.175
2859.33	136.489	225.988
2862.74	128.611	216.024
2866.14	137.905	227.702
2869.55	134.163	228.988
2872.96	133.989	224.5
2876.36	132.916	231.06
2879.76	94.6526	183.619
2883.16	138.758	248.738
2886.56	122.274	222.929
2889.96	150.863	241.512
2893.35	124.916	223.81
2896.75	138.675	231.405
2900.14	135.198	218.143
2903.53	134.809	230.31
2906.92	141.518	244.988
2910.31	141.584	243.048
2913.69	110.463	195.19
2917.08	151.521	248.19
2920.46	108.774	193.595
2923.84	151.663	240.548
2927.22	141.032	227.976
2930.6	149.947	236.036
2933.98	118.653	199.548
2937.35	132.891	221.738
2940.73	126.914	214.774
2944.1	120.158	203.06
2947.47	125.553	206.631
2950.84	114.453	193.524
2954.2	118.805	205.095
2957.57	113.568	179.786
2960.93	123.384	198.464
2964.3	118.168	198.333
2967.66	114.918	187.437
2971.02	124.732	201.762
2974.37	124.135	195.23
2977.73	123.837	198.643
2981.09	106.565	184.024
2984.44	118.709	191.115
2987.79	118.558	189.516
2991.14	107.242	178.381
2994.49	116.063	187.048
2997.84	110.126	181.476
3001.18	122.416	192.714
3004.53	125.053	196.889
3007.87	124.984	195.444
3011.21	97.7474	174.548
3014.55	126.904	193.111
3017.89	122.818	187.556
3021.22	118.232	184.429
3024.56	114.253	189.036
3027.89	94.0947	174.952
3031.22	119.307	188.813
3034.55	120.014	184.306
3037.88	94.0211	164.143
3041.21	109.684	184.679
3044.53	104.337	181.333
3047.86	91.9053	161.786
3051.18	101.596	173.06
3054.5	110.898	178.119
3057.82	104.868	176.476
3061.14	121.077	192.694
3064.45	124.082	196.123
3067.77	119.277	192.468
3071.08	113.837	187.952
3074.39	99.5053	174.19
3077.7	118.046	190.119
3081.01	94.186	163.81
3084.32	121.623	203.274
3087.62	130.246	207.31
3090.93	109.509	184.667
3094.23	117.802	194.548
3097.53	112.879	183
3100.83	111.368	186
3104.13	114.995	191.413
3107.42	111.526	187.754
3110.72	107.516	182.762
3114.01	117.274	198.357
3117.3	104.589	187.635
3120.59	116.06	200.782
3123.88	112.288	189.762
3127.17	102.516	175.548
3130.46	111.314	182.452
3133.74	123.137	201.802
3137.02	118.616	204.722
3140.3	120.065	202.083
3143.58	118.616	199.857
3146.86	113.7	191.714
3150.14	119.379	197.452
3153.41	104.126	185.833
3156.69	120.123	201.841
3159.96	117.711	197.54
3163.23	108.014	187.107
3166.5	107.147	184.103
3169.77	110.553	193.325
3173.03	108.347	188.214
3176.3	101.232	186.571
3179.56	114.347	200.095
3182.82	118.2	203.524
3186.08	104.189	189.357
3189.34	121.005	209.956
3192.6	119.711	205.948
3195.85	108.247	191.107
3199.11	111.779	193.786
3202.36	113.521	194.595
3205.61	114.111	194.571
3208.86	104.323	189.81
3212.11	115.079	199.266
3215.36	111.956	195.865
3218.6	102.453	181.048
3221.85	91.3263	167.548
3225.09	109.968	191.833
3228.33	122.326	198.571
3231.57	100.179	178.476
3234.81	113.211	193
3238.04	100.789	177.167
3241.28	113.679	193.333
3244.51	87.8421	160.69
3247.74	117.014	193.706
3250.97	119.081	199.746
3254.2	113.389	190
3257.43	93.4526	174.262
3260.66	117.737	195.714
3263.88	101.568	176.81
3267.1	117.033	181.23
3270.33	105.267	179.841
3273.55	116.305	185.071
3276.77	111.789	183.071
3279.98	59.5368	140.524
3283.2	100.526	170.679
3286.41	100.632	183.738
3289.63	98.6105	176.548
3292.84	114.779	191.786
3296.05	111.074	185.81
3299.26	55.5263	131.357
3302.46	139.374	213.476
3305.67	112.968	192.405
3308.87	112.163	192.845
3312.07	111.609	187.667
3315.28	109.639	187.571
3318.48	94.0632	177.619
3321.67	102.279	184.143
3324.87	111.221	195.746
3328.07	113.421	193.194
3331.26	77.5158	153.119
3334.45	104.979	186.262
3337.64	115.661	203.04
3340.83	105.802	192.302
3344.02	104.389	186.897
3347.21	98.0351	175.929
3350.39	100.939	188.286
3353.58	101.032	187.667
3356.76	93.7263	181.452
3359.94	107.726	192.786
3363.12	106.284	189.405
3366.3	108.284	189.405
3369.47	98.2632	183.893
3372.65	96.7789	184.46
3375.82	107.349	192.468
3378.99	107.888	190.44
3382.16	99.2632	179.238
3385.33	83.0316	168.095
3388.5	109.474	195.202
3391.67	105.658	191.19
3394.83	109.665	196.298
3398	103.803	192.012
3401.16	101.726	188.393
3404.32	101.574	191.56
3407.48	94.0316	186.643
3410.64	104.972	198.972
3413.79	105.212	191.778
3416.95	97.8105	174.905
3420.1	100.235	181.119
3423.25	103.807	197.302
3426.4	102.326	196.437
3429.55	97.4772	189.571
3432.7	102.695	192.44
3435.85	101.314	183.417
3438.99	96.5088	187.036
3442.14	101.939	193.369
3445.28	96.3053	190.421
3448.42	109.535	196.258
3451.56	111.226	194.833
3454.7	98.4579	183.214
3457.83	103.942	189.19
3460.97	97.3579	189.048
3464.1	87.3368	184.786
3467.23	101.175	198.218
3470.36	106.214	198.389
3473.49	111.384	210.167
3476.62	97.9368	193.976
3479.75	107.121	199.286
3482.87	92.8105	189.262
3486	109.268	199.802
3489.12	102.742	185.603
3492.24	109.6	197.024
3495.36	113.411	204.206
3498.48	115.163	202.925
3501.59	77.8105	166.024
3504.71	89.5368	174.595
3507.82	97.8526	189.643
3510.93	102.926	191.929
3514.05	87.6	183.976
3517.16	105.116	201.774
3520.26	102.595	199.714
3523.37	103.021	199.452
3526.48	84.179	176.357
3529.58	91.8737	189.429
3532.68	95.4526	194.667
3535.78	72.8316	165.262
3538.88	106.154	206.952
3541.98	111.298	206.119
3545.08	100.863	199.452
3548.18	98.8544	199.25
3551.27	93.2456	192.667
3554.36	102.249	196.425
3557.45	96.3912	190.063
3560.54	104.428	198.5
3563.63	85.1368	185.746
3566.72	107.958	200.802
3569.81	91.7158	191.595
3572.89	109.289	202.143
3575.97	54.621	152.548
3579.06	120.111	222.595
3582.14	106.011	213.048
3585.22	97.5158	202.274
3588.29	96.5895	192.5
3591.37	98.9965	190.984
3594.44	99.7088	195.238
3597.52	88.9789	187.563
3600.59	95.9368	194.333
3603.66	101.226	192.5
3606.73	59.9789	161.667
3609.8	110.195	201.099
3612.86	97.9158	201.627
3615.93	96.9842	193.214
3618.99	89.9316	189.857
3622.06	87.2789	189.607
3625.12	90.4947	192.817
3628.18	89.1281	189.313
3631.24	93.1298	193.603
3634.29	93.8789	195.361
3637.35	81.9737	189.81
3640.4	80.6895	178.976
3643.45	86.2298	185.413
3646.51	91.3597	195.79
3649.56	89.8526	197.762
3652.61	83.3842	194.063
3655.65	87.5632	197.067
3658.7	80.2842	181.5
3661.74	114.237	214.452
3664.79	78.6211	188.429
3667.83	97.3017	203.611
3670.87	89.9298	192.77
3673.91	91.8947	196.286
3676.95	81.7228	188.421
3679.98	101.698	201.639
3683.02	56.9789	171.214
3686.05	117.863	226.274
3689.09	96.2421	203.024
3692.12	92.2263	208.417
3695.15	96.5737	210.917
3698.17	79.6421	193.095
3701.2	72.7579	179.738
3704.23	91.4263	196.361
3707.25	92.0421	196.159
3710.27	101.026	198.373
3713.3	90.3053	188.31
3716.32	66.1053	176.103
3719.34	95.1737	195.294
3722.35	75.9053	181.579
3725.37	98.8579	207.75
3728.39	79.5965	186.226
3731.4	99.4807	205.44
3734.41	79.4702	183.357
3737.42	94.0579	198.286
3740.43	73.7263	179.143
3743.44	91.0965	196.179
3746.45	95.1456	202.857
3749.45	69.1684	181.952
3752.46	90.4526	198.385
3755.46	85.2053	198.246
3758.46	81.1158	191.452
3761.46	75.2579	186.393
3764.46	84.8509	193.393
3767.46	82.5421	188.992
3770.45	85.086	196.127
3773.45	74.1684	182.619
3776.44	78.1263	184.929
3779.43	59.7403	167.071
3782.43	81.8965	192.452
3785.42	60.7579	177.714
3788.4	91.5368	207.821
3791.39	85.6474	199.845
3794.38	51.4737	165.238
3797.36	78.5947	191.337
3800.34	65.5368	173.675
3803.33	74.2737	188.81
3806.31	69.3228	191.702
3809.28	74.5702	198.417
3812.26	70.5228	190.929
3815.24	65.9579	184.429
3818.21	74.7772	193.821
3821.19	70.1491	188.155
3824.16	46.1368	166.833
3827.13	54.3053	166.738
3830.1	60.9895	176.476
3833.07	62.7263	178.929
3836.04	45.8526	163.19
3839	64.0895	182.861
3841.97	76.2053	179.937
3844.93	66.4526	160.048
3847.89	75.7544	159.131
3850.85	56.2719	154.119
3853.81	37.7684	150.81
3856.77	31.0491	148.976
3859.73	41.214	157.036
3862.68	10.2737	126.571
3865.64	9.90702	132.226
3868.59	6.39825	128.119
3871.54	6.93158	127.44
3874.49	5.13684	127.187
3877.44	5.9	129.385
3880.39	-13.2526	101.5
3883.33	-14.4474	100.476
3886.28	-28.5579	80.6191
3889.22	-34.179	72.8333
3892.16	-79.0105	32.9286

## Sheet: Figure 2b
2 theta (degrees)	Intensity (Arb. Units)	Fit "graphite"	Fit "h-BN"	Sum of fitted data
22.9929	4	2.72537e-63	0.01952	0.01952
22.997	-6	3.82574e-63	0.02	0.02
23.0012	7	5.3683e-63	0.02049	0.02049
23.0054	-1	7.52993e-63	0.02099	0.02099
23.0096	-7	1.05579e-62	0.02151	0.02151
23.0138	12	1.47978e-62	0.02203	0.02203
23.0179	14	2.07323e-62	0.02257	0.02257
23.0221	-16	2.90356e-62	0.02312	0.02312
23.0263	9	4.06486e-62	0.02369	0.02369
23.0305	13	5.68844e-62	0.02426	0.02426
23.0346	4	7.95744e-62	0.02485	0.02485
23.0388	-15	1.11272e-61	0.02546	0.02546
23.043	6	1.55536e-61	0.02608	0.02608
23.0472	13	2.17324e-61	0.02671	0.02671
23.0514	-21	3.0354e-61	0.02735	0.02735
23.0555	-12	4.23796e-61	0.02801	0.02801
23.0597	14	5.91466e-61	0.02869	0.02869
23.0639	-26	8.25156e-61	0.02938	0.02938
23.0681	-1	1.15073e-60	0.03009	0.03009
23.0722	-6	1.60415e-60	0.03081	0.03081
23.0764	4	2.23535e-60	0.03155	0.03155
23.0806	-7	3.11373e-60	0.03231	0.03231
23.0848	29	4.33558e-60	0.03308	0.03308
23.089	11	6.03458e-60	0.03387	0.03387
23.0931	35	8.39611e-60	0.03468	0.03468
23.0973	-7	1.16773e-59	0.03551	0.03551
23.1015	-22	1.62344e-59	0.03635	0.03635
23.1057	-8	2.25614e-59	0.03722	0.03722
23.1098	-14	3.13419e-59	0.0381	0.0381
23.114	11	4.35229e-59	0.039	0.039
23.1182	15	6.04148e-59	0.03993	0.03993
23.1224	-6	8.38301e-59	0.04087	0.04087
23.1266	3	1.16276e-58	0.04184	0.04184
23.1307	-1	1.61217e-58	0.04282	0.04282
23.1349	0	2.23442e-58	0.04383	0.04383
23.1391	13	3.09564e-58	0.04486	0.04486
23.1433	6	4.28715e-58	0.04591	0.04591
23.1474	-13	5.93498e-58	0.04699	0.04699
23.1516	0	8.21299e-58	0.04809	0.04809
23.1558	-1	1.1361e-57	0.04922	0.04922
23.16	-5	1.57095e-57	0.05037	0.05037
23.1642	-9	2.17142e-57	0.05154	0.05154
23.1683	-13	3.00023e-57	0.05274	0.05274
23.1725	-13	4.1438e-57	0.05397	0.05397
23.1767	21	5.72104e-57	0.05522	0.05522
23.1809	-6	7.89556e-57	0.0565	0.0565
23.185	-9	1.08924e-56	0.05781	0.05781
23.1892	28	1.50209e-56	0.05915	0.05915
23.1934	1	2.07063e-56	0.06051	0.06051
23.1976	-9	2.85324e-56	0.06191	0.06191
23.2018	0	3.93014e-56	0.06333	0.06333
23.2059	4	5.41141e-56	0.06479	0.06479
23.2101	-5	7.44808e-56	0.06628	0.06628
23.2143	-14	1.02473e-55	0.0678	0.0678
23.2185	-7	1.40932e-55	0.06935	0.06935
23.2226	1	1.93749e-55	0.07093	0.07093
23.2268	19	2.66258e-55	0.07255	0.07255
23.231	-6	3.65761e-55	0.07421	0.07421
23.2352	3	5.02256e-55	0.0759	0.0759
23.2394	1	6.89422e-55	0.07762	0.07762
23.2435	-16	9.45969e-55	0.07938	0.07938
23.2477	9	1.29748e-54	0.08118	0.08118
23.2519	5	1.77893e-54	0.08302	0.08302
23.2561	30	2.43807e-54	0.0849	0.0849
23.2602	-22	3.34016e-54	0.08681	0.08681
23.2644	-1	4.57426e-54	0.08877	0.08877
23.2686	29	6.2619e-54	0.09077	0.09077
23.2728	-14	8.56887e-54	0.09281	0.09281
23.277	-22	1.17212e-53	0.09489	0.09489
23.2811	-16	1.60271e-53	0.09702	0.09702
23.2853	20	2.19064e-53	0.09919	0.09919
23.2895	-17	2.99307e-53	0.10141	0.10141
23.2937	4	4.08785e-53	0.10367	0.10367
23.2978	3	5.58093e-53	0.10598	0.10598
23.302	-3	7.6164e-53	0.10834	0.10834
23.3062	-1	1.03902e-52	0.11074	0.11074
23.3104	1	1.41688e-52	0.1132	0.1132
23.3146	-15	1.9314e-52	0.11571	0.11571
23.3187	13	2.63176e-52	0.11827	0.11827
23.3229	4	3.58468e-52	0.12088	0.12088
23.3271	-6	4.88075e-52	0.12355	0.12355
23.3313	-25	6.64287e-52	0.12627	0.12627
23.3354	17	9.03768e-52	0.12904	0.12904
23.3396	19	1.22911e-51	0.13188	0.13188
23.3438	-8	1.67092e-51	0.13477	0.13477
23.348	17	2.27067e-51	0.13772	0.13772
23.3522	26	3.0845e-51	0.14073	0.14073
23.3563	17	4.18839e-51	0.1438	0.1438
23.3605	9	5.68515e-51	0.14693	0.14693
23.3647	-1	7.71381e-51	0.15013	0.15013
23.3689	-14	1.04623e-50	0.15339	0.15339
23.373	8	1.41847e-50	0.15672	0.15672
23.3772	-11	1.9224e-50	0.16012	0.16012
23.3814	-16	2.60435e-50	0.16358	0.16358
23.3856	15	3.52685e-50	0.16712	0.16712
23.3898	14	4.77427e-50	0.17072	0.17072
23.3939	3	6.46041e-50	0.1744	0.1744
23.3981	23	8.73865e-50	0.17815	0.17815
23.4023	2	1.18158e-49	0.18197	0.18197
23.4065	26	1.59702e-49	0.18587	0.18587
23.4106	23	2.15771e-49	0.18985	0.18985
23.4148	11	2.91411e-49	0.19391	0.19391
23.419	22	3.93417e-49	0.19805	0.19805
23.4232	15	5.30922e-49	0.20227	0.20227
23.4274	-7	7.16211e-49	0.20657	0.20657
23.4315	2	9.65793e-49	0.21096	0.21096
23.4357	1	1.30184e-48	0.21543	0.21543
23.4399	3	1.75415e-48	0.22	0.22
23.4441	3	2.36269e-48	0.22465	0.22465
23.4482	24	3.1811e-48	0.22939	0.22939
23.4524	14	4.28136e-48	0.23423	0.23423
23.4566	21	5.75994e-48	0.23916	0.23916
23.4608	28	7.74616e-48	0.24419	0.24419
23.465	-1	1.04133e-47	0.24931	0.24931
23.4691	-5	1.39933e-47	0.25453	0.25453
23.4733	20	1.87968e-47	0.25986	0.25986
23.4775	28	2.52396e-47	0.26529	0.26529
23.4817	13	3.38776e-47	0.27082	0.27082
23.4858	24	4.54542e-47	0.27646	0.27646
23.49	13	6.09633e-47	0.28221	0.28221
23.4942	49	8.17325e-47	0.28806	0.28806
23.4984	32	1.09535e-46	0.29403	0.29403
23.5026	7	1.46739e-46	0.30012	0.30012
23.5067	22	1.96502e-46	0.30632	0.30632
23.5109	22	2.63041e-46	0.31264	0.31264
23.5151	-23	3.51974e-46	0.31908	0.31908
23.5193	24	4.70793e-46	0.32564	0.32564
23.5234	43	6.2948e-46	0.33233	0.33233
23.5276	-1	8.4133e-46	0.33914	0.33914
23.5318	9	1.12404e-45	0.34608	0.34608
23.536	-5	1.50118e-45	0.35315	0.35315
23.5402	6	2.00407e-45	0.36036	0.36036
23.5443	8	2.6744e-45	0.3677	0.3677
23.5485	8	3.56756e-45	0.37517	0.37517
23.5527	-12	4.75718e-45	0.38279	0.38279
23.5569	17	6.34102e-45	0.39055	0.39055
23.561	19	8.44893e-45	0.39846	0.39846
23.5652	23	1.12532e-44	0.40651	0.40651
23.5694	0	1.49824e-44	0.41471	0.41471
23.5736	23	1.99398e-44	0.42307	0.42307
23.5778	9	2.65273e-44	0.43157	0.43157
23.5819	16	3.52774e-44	0.44024	0.44024
23.5861	13	4.68956e-44	0.44906	0.44906
23.5903	0	6.2316e-44	0.45805	0.45805
23.5945	-11	8.27752e-44	0.4672	0.4672
23.5987	8	1.09909e-43	0.47652	0.47652
23.6028	5	1.4588e-43	0.48602	0.48602
23.607	-3	1.9355e-43	0.49568	0.49568
23.6112	-7	2.56698e-43	0.50552	0.50552
23.6154	-27	3.40318e-43	0.51554	0.51554
23.6195	16	4.51001e-43	0.52574	0.52574
23.6237	5	5.97453e-43	0.53613	0.53613
23.6279	31	7.91155e-43	0.5467	0.5467
23.6321	26	1.04725e-42	0.55747	0.55747
23.6363	11	1.38572e-42	0.56842	0.56842
23.6404	7	1.83286e-42	0.57958	0.57958
23.6446	8	2.42335e-42	0.59094	0.59094
23.6488	14	3.20284e-42	0.6025	0.6025
23.653	31	4.23143e-42	0.61426	0.61426
23.6571	13	5.58819e-42	0.62624	0.62624
23.6613	17	7.37712e-42	0.63843	0.63843
23.6655	4	9.73499e-42	0.65083	0.65083
23.6697	13	1.28415e-41	0.66346	0.66346
23.6739	20	1.69328e-41	0.67631	0.67631
23.678	29	2.23189e-41	0.68939	0.68939
23.6822	22	2.9407e-41	0.70269	0.70269
23.6864	16	3.87311e-41	0.71623	0.71623
23.6906	15	5.0992e-41	0.73001	0.73001
23.6947	22	6.71082e-41	0.74403	0.74403
23.6989	7	8.8284e-41	0.7583	0.7583
23.7031	24	1.16097e-40	0.77281	0.77281
23.7073	22	1.52613e-40	0.78758	0.78758
23.7115	3	2.00537e-40	0.80261	0.80261
23.7156	5	2.63408e-40	0.81789	0.81789
23.7198	30	3.45857e-40	0.83344	0.83344
23.724	14	4.53937e-40	0.84926	0.84926
23.7282	7	5.95563e-40	0.86535	0.86535
23.7323	9	7.81074e-40	0.88172	0.88172
23.7365	35	1.02397e-39	0.89836	0.89836
23.7407	4	1.34189e-39	0.9153	0.9153
23.7449	30	1.75783e-39	0.93252	0.93252
23.7491	39	2.30182e-39	0.95004	0.95004
23.7532	13	3.01298e-39	0.96786	0.96786
23.7574	13	3.94233e-39	0.98598	0.98598
23.7616	21	5.15636e-39	1.0044	1.0044
23.7658	4	6.74163e-39	1.02314	1.02314
23.7699	4	8.81088e-39	1.0422	1.0422
23.7741	34	1.15108e-38	1.06157	1.06157
23.7783	1	1.50323e-38	1.08128	1.08128
23.7825	27	1.96235e-38	1.10131	1.10131
23.7867	16	2.5607e-38	1.12168	1.12168
23.7908	29	3.34021e-38	1.14239	1.14239
23.795	39	4.35534e-38	1.16344	1.16344
23.7992	6	5.67678e-38	1.18484	1.18484
23.8034	5	7.39629e-38	1.2066	1.2066
23.8075	21	9.63293e-38	1.22873	1.22873
23.8117	23	1.25411e-37	1.25121	1.25121
23.8159	33	1.63209e-37	1.27407	1.27407
23.8201	24	2.12317e-37	1.29731	1.29731
23.8243	34	2.76095e-37	1.32092	1.32092
23.8284	6	3.58892e-37	1.34493	1.34493
23.8326	45	4.66339e-37	1.36932	1.36932
23.8368	34	6.0572e-37	1.39412	1.39412
23.841	1	7.86456e-37	1.41931	1.41931
23.8451	32	1.02073e-36	1.44492	1.44492
23.8493	23	1.32427e-36	1.47095	1.47095
23.8535	8	1.71741e-36	1.49739	1.49739
23.8577	28	2.22641e-36	1.52426	1.52426
23.8619	19	2.88516e-36	1.55157	1.55157
23.866	14	3.73736e-36	1.57931	1.57931
23.8702	13	4.83942e-36	1.6075	1.6075
23.8744	-5	6.26403e-36	1.63614	1.63614
23.8786	37	8.10487e-36	1.66524	1.66524
23.8827	41	1.04826e-35	1.6948	1.6948
23.8869	-11	1.35528e-35	1.72483	1.72483
23.8911	30	1.75153e-35	1.75534	1.75534
23.8953	12	2.26276e-35	1.78633	1.78633
23.8995	23	2.92208e-35	1.81781	1.81781
23.9036	17	3.77206e-35	1.84979	1.84979
23.9078	22	4.86739e-35	1.88227	1.88227
23.912	26	6.27837e-35	1.91526	1.91526
23.9162	17	8.09524e-35	1.94876	1.94876
23.9203	39	1.04338e-34	1.98279	1.98279
23.9245	9	1.34429e-34	2.01735	2.01735
23.9287	30	1.73129e-34	2.05245	2.05245
23.9329	-2	2.22886e-34	2.08809	2.08809
23.9371	-8	2.86831e-34	2.12428	2.12428
23.9412	44	3.6898e-34	2.16103	2.16103
23.9454	31	4.74472e-34	2.19835	2.19835
23.9496	33	6.0989e-34	2.23624	2.23624
23.9538	15	7.83654e-34	2.27471	2.27471
23.9579	11	1.00654e-33	2.31377	2.31377
23.9621	44	1.29231e-33	2.35342	2.35342
23.9663	53	1.65858e-33	2.39368	2.39368
23.9705	5	2.12783e-33	2.43455	2.43455
23.9747	12	2.7288e-33	2.47605	2.47605
23.9788	5	3.49815e-33	2.51816	2.51816
23.983	12	4.48267e-33	2.56092	2.56092
23.9872	17	5.74206e-33	2.60431	2.60431
23.9914	30	7.35242e-33	2.64836	2.64836
23.9955	50	9.41078e-33	2.69307	2.69307
23.9997	29	1.20407e-32	2.73844	2.73844
24.0039	-1	1.53997e-32	2.78449	2.78449
24.0081	38	1.96881e-32	2.83123	2.83123
24.0123	0	2.51611e-32	2.87866	2.87866
24.0164	9	3.21429e-32	2.92679	2.92679
24.0206	39	4.10463e-32	2.97563	2.97563
24.0248	44	5.23956e-32	3.02519	3.02519
24.029	28	6.68572e-32	3.07548	3.07548
24.0331	57	8.52773e-32	3.1265	3.1265
24.0373	23	1.0873e-31	3.17827	3.17827
24.0415	-9	1.3858e-31	3.2308	3.2308
24.0457	58	1.76556e-31	3.28409	3.28409
24.0499	41	2.24852e-31	3.33815	3.33815
24.054	17	2.86249e-31	3.39299	3.39299
24.0582	63	3.6427e-31	3.44863	3.44863
24.0624	32	4.63376e-31	3.50507	3.50507
24.0666	30	5.8922e-31	3.56231	3.56231
24.0707	31	7.4895e-31	3.62038	3.62038
24.0749	67	9.51614e-31	3.67928	3.67928
24.0791	33	1.20865e-30	3.73902	3.73902
24.0833	4	1.53452e-30	3.79961	3.79961
24.0875	15	1.9475e-30	3.86105	3.86105
24.0916	27	2.47067e-30	3.92337	3.92337
24.0958	46	3.13316e-30	3.98656	3.98656
24.1	47	3.97177e-30	4.05065	4.05065
24.1042	7	5.03289e-30	4.11563	4.11563
24.1083	34	6.37505e-30	4.18152	4.18152
24.1125	2	8.07201e-30	4.24834	4.24834
24.1167	38	1.02167e-29	4.31608	4.31608
24.1209	31	1.29263e-29	4.38477	4.38477
24.1251	11	1.63482e-29	4.45441	4.45441
24.1292	41	2.06679e-29	4.52501	4.52501
24.1334	32	2.61189e-29	4.59658	4.59658
24.1376	29	3.29949e-29	4.66914	4.66914
24.1418	47	4.16649e-29	4.74269	4.74269
24.1459	31	5.25928e-29	4.81725	4.81725
24.1501	13	6.63612e-29	4.89283	4.89283
24.1543	49	8.37017e-29	4.96943	4.96943
24.1585	31	1.05533e-28	5.04707	5.04707
24.1627	46	1.33006e-28	5.12577	5.12577
24.1668	42	1.67567e-28	5.20552	5.20552
24.171	59	2.11027e-28	5.28635	5.28635
24.1752	27	2.65656e-28	5.36826	5.36826
24.1794	46	3.34298e-28	5.45127	5.45127
24.1835	11	4.20513e-28	5.53539	5.53539
24.1877	11	5.28759e-28	5.62063	5.62063
24.1919	20	6.64613e-28	5.707	5.707
24.1961	15	8.35047e-28	5.79451	5.79451
24.2003	38	1.04878e-27	5.88318	5.88318
24.2044	8	1.31672e-27	5.97301	5.97301
24.2086	29	1.65247e-27	6.06403	6.06403
24.2128	30	2.07303e-27	6.15623	6.15623
24.217	37	2.59961e-27	6.24964	6.24964
24.2211	14	3.2587e-27	6.34427	6.34427
24.2253	50	4.08332e-27	6.44012	6.44012
24.2295	49	5.11463e-27	6.53722	6.53722
24.2337	52	6.40394e-27	6.63557	6.63557
24.2379	29	8.01516e-27	6.73518	6.73518
24.242	14	1.00279e-26	6.83608	6.83608
24.2462	35	1.25412e-26	6.93826	6.93826
24.2504	37	1.56784e-26	7.04175	7.04175
24.2546	18	1.95927e-26	7.14656	7.14656
24.2587	9	2.44749e-26	7.25269	7.25269
24.2629	44	3.05619e-26	7.36017	7.36017
24.2671	22	3.81479e-26	7.46901	7.46901
24.2713	30	4.75986e-26	7.57921	7.57921
24.2755	15	5.93676e-26	7.6908	7.6908
24.2796	19	7.40179e-26	7.80378	7.80378
24.2838	43	9.2248e-26	7.91817	7.91817
24.288	12	1.14923e-25	8.03398	8.03398
24.2922	59	1.43118e-25	8.15123	8.15123
24.2963	33	1.7816e-25	8.26992	8.26992
24.3005	48	2.21696e-25	8.39008	8.39008
24.3047	33	2.75765e-25	8.51171	8.51171
24.3089	13	3.42888e-25	8.63484	8.63484
24.3131	14	4.26185e-25	8.75947	8.75947
24.3172	26	5.29512e-25	8.88561	8.88561
24.3214	24	6.57636e-25	9.01328	9.01328
24.3256	70	8.16447e-25	9.1425	9.1425
24.3298	21	1.01322e-24	9.27328	9.27328
24.3339	39	1.25692e-24	9.40563	9.40563
24.3381	29	1.55865e-24	9.53957	9.53957
24.3423	20	1.93205e-24	9.6751	9.6751
24.3465	21	2.39399e-24	9.81225	9.81225
24.3507	30	2.96523e-24	9.95103	9.95103
24.3548	37	3.67135e-24	10.0915	10.0915
24.359	24	4.54388e-24	10.2335	10.2335
24.3632	35	5.62159e-24	10.3773	10.3773
24.3674	35	6.95222e-24	10.5227	10.5227
24.3715	32	8.5945e-24	10.6699	10.6699
24.3757	47	1.06206e-23	10.8187	10.8187
24.3799	80	1.31193e-23	10.9693	10.9693
24.3841	41	1.61996e-23	11.1216	11.1216
24.3883	58	1.99954e-23	11.2757	11.2757
24.3924	67	2.46711e-23	11.4315	11.4315
24.3966	29	3.04284e-23	11.5892	11.5892
24.4008	28	3.75147e-23	11.7486	11.7486
24.405	43	4.62334e-23	11.9099	11.9099
24.4091	66	5.69564e-23	12.073	12.073
24.4133	31	7.01394e-23	12.2379	12.2379
24.4175	39	8.63403e-23	12.4047	12.4047
24.4217	23	1.06242e-22	12.5734	12.5734
24.4259	39	1.30681e-22	12.7439	12.7439
24.43	30	1.6068e-22	12.9164	12.9164
24.4342	16	1.97489e-22	13.0907	13.0907
24.4384	59	2.42636e-22	13.2671	13.2671
24.4426	51	2.97989e-22	13.4453	13.4453
24.4467	15	3.65828e-22	13.6255	13.6255
24.4509	23	4.48938e-22	13.8077	13.8077
24.4551	43	5.50716e-22	13.9919	13.9919
24.4593	36	6.75308e-22	14.1781	14.1781
24.4635	48	8.27767e-22	14.3663	14.3663
24.4676	38	1.01425e-21	14.5566	14.5566
24.4718	30	1.24227e-21	14.7489	14.7489
24.476	21	1.52097e-21	14.9433	14.9433
24.4802	33	1.86147e-21	15.1398	15.1398
24.4843	26	2.27731e-21	15.3383	15.3383
24.4885	49	2.78498e-21	15.539	15.539
24.4927	51	3.4045e-21	15.7418	15.7418
24.4969	61	4.16024e-21	15.9467	15.9467
24.5011	52	5.08176e-21	16.1538	16.1538
24.5052	36	6.20501e-21	16.363	16.363
24.5094	46	7.57362e-21	16.5745	16.5745
24.5136	59	9.24053e-21	16.7881	16.7881
24.5178	47	1.12699e-20	17.004	17.004
24.5219	35	1.37398e-20	17.2221	17.2221
24.5261	53	1.67444e-20	17.4424	17.4424
24.5303	26	2.03982e-20	17.665	17.665
24.5345	48	2.48396e-20	17.8899	17.8899
24.5387	22	3.02365e-20	18.117	18.117
24.5428	38	3.67918e-20	18.3465	18.3465
24.547	80	4.47509e-20	18.5783	18.5783
24.5512	27	5.44107e-20	18.8124	18.8124
24.5554	42	6.61302e-20	19.0488	19.0488
24.5595	61	8.0343e-20	19.2876	19.2876
24.5637	60	9.75726e-20	19.5288	19.5288
24.5679	71	1.18451e-19	19.7724	19.7724
24.5721	76	1.43742e-19	20.0183	20.0183
24.5763	76	1.74366e-19	20.2667	20.2667
24.5804	36	2.11432e-19	20.5176	20.5176
24.5846	50	2.56278e-19	20.7708	20.7708
24.5888	31	3.10516e-19	21.0266	21.0266
24.593	48	3.76088e-19	21.2848	21.2848
24.5971	22	4.55331e-19	21.5454	21.5454
24.6013	66	5.51059e-19	21.8086	21.8086
24.6055	31	6.66654e-19	22.0743	22.0743
24.6097	47	8.06185e-19	22.3426	22.3426
24.6139	57	9.74544e-19	22.6134	22.6134
24.618	58	1.17761e-18	22.8867	22.8867
24.6222	30	1.42243e-18	23.1626	23.1626
24.6264	36	1.71749e-18	23.4411	23.4411
24.6306	48	2.07296e-18	23.7221	23.7221
24.6347	38	2.50103e-18	24.0058	24.0058
24.6389	39	3.01633e-18	24.2921	24.2921
24.6431	67	3.6364e-18	24.5811	24.5811
24.6473	58	4.38224e-18	24.8727	24.8727
24.6515	49	5.27902e-18	25.1669	25.1669
24.6556	32	6.35686e-18	25.4639	25.4639
24.6598	45	7.65181e-18	25.7635	25.7635
24.664	18	9.20699e-18	26.0658	26.0658
24.6682	41	1.1074e-17	26.3708	26.3708
24.6723	60	1.33144e-17	26.6786	26.6786
24.6765	44	1.60019e-17	26.9891	26.9891
24.6807	92	1.92245e-17	27.3023	27.3023
24.6849	22	2.30871e-17	27.6183	27.6183
24.6891	83	2.77151e-17	27.937	27.937
24.6932	51	3.3258e-17	28.2586	28.2586
24.6974	51	3.9894e-17	28.5829	28.5829
24.7016	51	4.78357e-17	28.9101	28.9101
24.7058	67	5.73361e-17	29.24	29.24
24.7099	74	6.86968e-17	29.5728	29.5728
24.7141	53	8.22767e-17	29.9085	29.9085
24.7183	75	9.8503e-17	30.2469	30.2469
24.7225	96	1.17884e-16	30.5883	30.5883
24.7267	53	1.41024e-16	30.9325	30.9325
24.7308	73	1.6864e-16	31.2796	31.2796
24.735	39	2.01587e-16	31.6296	31.6296
24.7392	62	2.40878e-16	31.9824	31.9824
24.7434	71	2.87716e-16	32.3382	32.3382
24.7475	74	3.43528e-16	32.697	32.697
24.7517	64	4.10008e-16	33.0586	33.0586
24.7559	63	4.89165e-16	33.4232	33.4232
24.7601	65	5.83379e-16	33.7907	33.7907
24.7643	52	6.9547e-16	34.1612	34.1612
24.7684	35	8.28778e-16	34.5347	34.5347
24.7726	56	9.87257e-16	34.9111	34.9111
24.7768	89	1.17559e-15	35.2906	35.2906
24.781	60	1.3993e-15	35.673	35.673
24.7852	73	1.66494e-15	36.0584	36.0584
24.7893	59	1.98025e-15	36.4468	36.4468
24.7935	42	2.35436e-15	36.8382	36.8382
24.7977	66	2.79807e-15	37.2327	37.2327
24.8019	71	3.32412e-15	37.6302	37.6302
24.806	48	3.94754e-15	38.0307	38.0307
24.8102	47	4.68606e-15	38.4343	38.4343
24.8144	59	5.56061e-15	38.8409	38.8409
24.8186	37	6.59583e-15	39.2506	39.2506
24.8228	52	7.82074e-15	39.6634	39.6634
24.8269	48	9.26956e-15	40.0792	40.0792
24.8311	74	1.09825e-14	40.4981	40.4981
24.8353	48	1.3007e-14	40.92	40.92
24.8395	44	1.53988e-14	41.3451	41.3451
24.8436	42	1.82232e-14	41.7732	41.7732
24.8478	56	2.15575e-14	42.2045	42.2045
24.852	93	2.54919e-14	42.6388	42.6388
24.8562	51	3.01328e-14	43.0763	43.0763
24.8604	47	3.56048e-14	43.5168	43.5168
24.8645	64	4.20542e-14	43.9605	43.9605
24.8687	96	4.96527e-14	44.4073	44.4073
24.8729	78	5.86015e-14	44.8572	44.8572
24.8771	77	6.91364e-14	45.3102	45.3102
24.8812	86	8.15336e-14	45.7663	45.7663
24.8854	65	9.61167e-14	46.2256	46.2256
24.8896	49	1.13264e-13	46.688	46.688
24.8938	80	1.3342e-13	47.1535	47.1535
24.898	75	1.57101e-13	47.6222	47.6222
24.9021	77	1.84915e-13	48.094	48.094
24.9063	83	2.17568e-13	48.5689	48.5689
24.9105	93	2.55888e-13	49.0469	49.0469
24.9147	63	3.00842e-13	49.5281	49.5281
24.9188	78	3.53557e-13	50.0125	50.0125
24.923	66	4.15348e-13	50.4999	50.4999
24.9272	83	4.87749e-13	50.9905	50.9905
24.9314	89	5.7255e-13	51.4842	51.4842
24.9356	64	6.71835e-13	51.9811	51.9811
24.9397	62	7.88033e-13	52.4811	52.4811
24.9439	81	9.23971e-13	52.9842	52.9842
24.9481	91	1.08294e-12	53.4905	53.4905
24.9523	76	1.26877e-12	53.9998	53.9998
24.9564	131	1.48591e-12	54.5123	54.5123
24.9606	74	1.73955e-12	55.0279	55.0279
24.9648	80	2.03569e-12	55.5467	55.5467
24.969	106	2.38132e-12	56.0685	56.0685
24.9732	101	2.78457e-12	56.5935	56.5935
24.9773	87	3.25484e-12	57.1215	57.1215
24.9815	58	3.80306e-12	57.6527	57.6527
24.9857	66	4.44191e-12	58.1869	58.1869
24.9899	91	5.18606e-12	58.7242	58.7242
24.994	83	6.05255e-12	59.2646	59.2646
24.9982	71	7.06108e-12	59.8081	59.8081
25.0024	104	8.23449e-12	60.3547	60.3547
25.0066	105	9.59917e-12	60.9043	60.9043
25.0108	81	1.11857e-11	61.457	61.457
25.0149	79	1.30294e-11	62.0127	62.0127
25.0191	64	1.51712e-11	62.5715	62.5715
25.0233	95	1.76582e-11	63.1333	63.1333
25.0275	77	2.05449e-11	63.6981	63.6981
25.0316	77	2.38944e-11	64.266	64.266
25.0358	108	2.77791e-11	64.8368	64.8368
25.04	108	3.2283e-11	65.4106	65.4106
25.0442	64	3.75026e-11	65.9875	65.9875
25.0484	96	4.35493e-11	66.5673	66.5673
25.0525	77	5.05514e-11	67.1501	67.1501
25.0567	62	5.86567e-11	67.7358	67.7358
25.0609	80	6.80352e-11	68.3244	68.3244
25.0651	82	7.88829e-11	68.916	68.916
25.0692	81	9.14247e-11	69.5105	69.5105
25.0734	93	1.0592e-10	70.108	70.108
25.0776	74	1.22666e-10	70.7083	70.7083
25.0818	41	1.42004e-10	71.3115	71.3115
25.086	59	1.64327e-10	71.9175	71.9175
25.0901	58	1.90087e-10	72.5264	72.5264
25.0943	72	2.198e-10	73.1382	73.1382
25.0985	86	2.54058e-10	73.7527	73.7527
25.1027	85	2.93543e-10	74.3701	74.3701
25.1068	79	3.39034e-10	74.9902	74.9902
25.111	80	3.91424e-10	75.6132	75.6132
25.1152	83	4.51734e-10	76.2389	76.2389
25.1194	101	5.21135e-10	76.8673	76.8673
25.1236	86	6.00967e-10	77.4984	77.4984
25.1277	62	6.9276e-10	78.1323	78.1323
25.1319	101	7.98266e-10	78.7688	78.7688
25.1361	120	9.19484e-10	79.408	79.408
25.1403	88	1.0587e-09	80.0499	80.0499
25.1444	102	1.21853e-09	80.6944	80.6944
25.1486	76	1.40194e-09	81.3414	81.3414
25.1528	78	1.61233e-09	81.9911	81.9911
25.157	105	1.85358e-09	82.6434	82.6434
25.1612	93	2.13011e-09	83.2982	83.2982
25.1653	77	2.44695e-09	83.9555	83.9555
25.1695	101	2.80983e-09	84.6153	84.6153
25.1737	104	3.22528e-09	85.2776	85.2776
25.1779	94	3.70072e-09	85.9424	85.9424
25.182	85	4.24461e-09	86.6096	86.6096
25.1862	124	4.86655e-09	87.2792	87.2792
25.1904	88	5.57747e-09	87.9512	87.9512
25.1946	101	6.38977e-09	88.6256	88.6256
25.1988	97	7.31755e-09	89.3023	89.3023
25.2029	93	8.37681e-09	89.9813	89.9813
25.2071	102	9.58569e-09	90.6626	90.6626
25.2113	96	1.09648e-08	91.3461	91.3461
25.2155	120	1.25375e-08	92.0319	92.0319
25.2196	94	1.43302e-08	92.7199	92.7199
25.2238	80	1.63729e-08	93.4101	93.4101
25.228	86	1.86996e-08	94.1025	94.1025
25.2322	114	2.13486e-08	94.7969	94.7969
25.2364	123	2.43636e-08	95.4935	95.4935
25.2405	103	2.77935e-08	96.1921	96.1921
25.2447	103	3.16941e-08	96.8928	96.8928
25.2489	123	3.61282e-08	97.5955	97.5955
25.2531	111	4.11667e-08	98.3001	98.3001
25.2572	81	4.68897e-08	99.0067	99.0067
25.2614	103	5.33877e-08	99.7152	99.7152
25.2656	93	6.07628e-08	100.426	100.426
25.2698	134	6.913e-08	101.138	101.138
25.274	131	7.86189e-08	101.852	101.852
25.2781	103	8.93759e-08	102.568	102.568
25.2823	87	1.01565e-07	103.285	103.285
25.2865	107	1.15373e-07	104.005	104.005
25.2907	92	1.31006e-07	104.726	104.726
25.2948	106	1.48701e-07	105.449	105.449
25.299	115	1.68721e-07	106.173	106.173
25.3032	105	1.91362e-07	106.899	106.899
25.3074	98	2.16957e-07	107.626	107.626
25.3116	144	2.45881e-07	108.355	108.355
25.3157	130	2.78553e-07	109.086	109.086
25.3199	101	3.15445e-07	109.817	109.817
25.3241	114	3.57085e-07	110.551	110.551
25.3283	119	4.04065e-07	111.285	111.285
25.3324	90	4.5705e-07	112.021	112.021
25.3366	90	5.16782e-07	112.759	112.759
25.3408	130	5.84096e-07	113.497	113.497
25.345	111	6.59923e-07	114.237	114.237
25.3492	108	7.45305e-07	114.978	114.978
25.3533	82	8.4141e-07	115.72	115.72
25.3575	106	9.4954e-07	116.463	116.463
25.3617	131	1.07115e-06	117.207	117.207
25.3659	126	1.20787e-06	117.952	117.952
25.37	80	1.36152e-06	118.699	118.699
25.3742	127	1.53411e-06	119.446	119.446
25.3784	116	1.72792e-06	120.194	120.194
25.3826	119	1.94547e-06	120.943	120.943
25.3868	122	2.18955e-06	121.692	121.692
25.3909	130	2.46331e-06	122.443	122.443
25.3951	109	2.77022e-06	123.194	123.194
25.3993	136	3.11417e-06	123.946	123.946
25.4035	142	3.49947e-06	124.698	124.698
25.4076	115	3.93093e-06	125.451	125.451
25.4118	131	4.41387e-06	126.205	126.205
25.416	118	4.95424e-06	126.959	126.959
25.4202	136	5.5586e-06	127.713	127.713
25.4244	141	6.23429e-06	128.468	128.468
25.4285	118	6.98942e-06	129.224	129.224
25.4327	92	7.83298e-06	129.979	129.979
25.4369	116	8.77496e-06	130.735	130.735
25.4411	115	9.82642e-06	131.491	131.491
25.4452	141	1.09996e-05	132.248	132.248
25.4494	111	1.23082e-05	133.004	133.004
25.4536	120	1.3767e-05	133.761	133.761
25.4578	100	1.53929e-05	134.517	134.517
25.462	114	1.72041e-05	135.274	135.274
25.4661	115	1.92209e-05	136.03	136.03
25.4703	166	2.1466e-05	136.787	136.787
25.4745	127	2.3964e-05	137.543	137.543
25.4787	124	2.67424e-05	138.299	138.299
25.4828	150	2.98313e-05	139.055	139.055
25.487	91	3.32642e-05	139.81	139.81
25.4912	117	3.70779e-05	140.565	140.565
25.4954	137	4.13128e-05	141.32	141.32
25.4996	124	4.60136e-05	142.074	142.074
25.5037	138	5.12295e-05	142.828	142.828
25.5079	81	5.70146e-05	143.581	143.581
25.5121	133	6.34286e-05	144.334	144.334
25.5163	159	7.05368e-05	145.086	145.086
25.5204	152	7.84113e-05	145.837	145.837
25.5246	144	8.71312e-05	146.587	146.588
25.5288	125	9.67835e-05	147.337	147.337
25.533	159	0.000107463	148.086	148.086
25.5372	124	0.000119276	148.834	148.834
25.5413	145	0.000132336	149.581	149.581
25.5455	147	0.000146769	150.327	150.327
25.5497	140	0.000162713	151.071	151.072
25.5539	180	0.00018032	151.815	151.815
25.558	125	0.000199754	152.558	152.558
25.5622	133	0.000221198	153.299	153.299
25.5664	150	0.000244849	154.039	154.039
25.5706	158	0.000270925	154.778	154.778
25.5748	156	0.000299661	155.515	155.515
25.5789	193	0.000331318	156.251	156.251
25.5831	175	0.000366178	156.985	156.986
25.5873	136	0.000404548	157.718	157.718
25.5915	147	0.000446768	158.449	158.45
25.5956	118	0.000493202	159.179	159.179
25.5998	141	0.000544253	159.907	159.907
25.604	151	0.000600355	160.633	160.633
25.6082	146	0.000661985	161.357	161.358
25.6124	135	0.00072966	162.079	162.08
25.6165	204	0.000803942	162.8	162.8
25.6207	150	0.000885445	163.518	163.519
25.6249	149	0.000974834	164.235	164.235
25.6291	155	0.00107	164.949	164.95
25.6332	153	0.00118	165.661	165.662
25.6374	170	0.0013	166.371	166.372
25.6416	165	0.00143	167.079	167.08
25.6458	149	0.00157	167.784	167.786
25.65	167	0.00172	168.487	168.489
25.6541	146	0.00189	169.188	169.19
25.6583	146	0.00208	169.886	169.888
25.6625	139	0.00228	170.581	170.584
25.6667	167	0.0025	171.275	171.277
25.6708	182	0.00274	171.965	171.968
25.675	177	0.003	172.653	172.656
25.6792	183	0.00329	173.338	173.341
25.6834	162	0.0036	174.02	174.023
25.6876	173	0.00394	174.699	174.703
25.6917	173	0.00431	175.375	175.38
25.6959	176	0.00471	176.049	176.054
25.7001	138	0.00515	176.719	176.724
25.7043	180	0.00563	177.387	177.392
25.7084	158	0.00615	178.051	178.057
25.7126	152	0.00672	178.712	178.718
25.7168	196	0.00734	179.37	179.377
25.721	148	0.008	180.024	180.032
25.7252	189	0.00873	180.675	180.684
25.7293	180	0.00952	181.323	181.332
25.7335	118	0.01038	181.967	181.978
25.7377	188	0.01131	182.608	182.619
25.7419	110	0.01231	183.245	183.258
25.746	194	0.0134	183.879	183.892
25.7502	200	0.01459	184.509	184.524
25.7544	168	0.01587	185.135	185.151
25.7586	184	0.01726	185.758	185.775
25.7628	170	0.01876	186.376	186.395
25.7669	189	0.02038	186.991	187.012
25.7711	175	0.02214	187.602	187.624
25.7753	158	0.02404	188.209	188.233
25.7795	179	0.02609	188.812	188.838
25.7836	192	0.0283	189.411	189.439
25.7878	229	0.0307	190.006	190.036
25.792	145	0.03328	190.596	190.629
25.7962	176	0.03606	191.182	191.218
25.8004	195	0.03906	191.764	191.803
25.8045	184	0.0423	192.342	192.384
25.8087	188	0.04578	192.915	192.961
25.8129	212	0.04953	193.484	193.534
25.8171	180	0.05357	194.049	194.102
25.8212	222	0.05792	194.609	194.666
25.8254	202	0.0626	195.164	195.226
25.8296	159	0.06762	195.715	195.782
25.8338	202	0.07303	196.261	196.334
25.838	204	0.07883	196.802	196.881
25.8421	168	0.08506	197.338	197.423
25.8463	202	0.09175	197.87	197.962
25.8505	162	0.09893	198.397	198.496
25.8547	186	0.10663	198.919	199.026
25.8588	179	0.11488	199.436	199.551
25.863	247	0.12372	199.948	200.072
25.8672	224	0.1332	200.455	200.588
25.8714	240	0.14334	200.957	201.1
25.8756	232	0.15419	201.453	201.608
25.8797	197	0.16581	201.945	202.111
25.8839	161	0.17823	202.431	202.61
25.8881	197	0.1915	202.912	203.104
25.8923	200	0.20569	203.388	203.594
25.8964	218	0.22084	203.859	204.079
25.9006	226	0.23701	204.324	204.561
25.9048	238	0.25427	204.783	205.038
25.909	212	0.27268	205.237	205.51
25.9132	189	0.29231	205.686	205.978
25.9173	214	0.31324	206.129	206.442
25.9215	238	0.33553	206.567	206.902
25.9257	254	0.35927	206.998	207.358
25.9299	200	0.38454	207.424	207.809
25.9341	204	0.41144	207.845	208.256
25.9382	222	0.44004	208.26	208.7
25.9424	239	0.47044	208.668	209.139
25.9466	224	0.50276	209.071	209.574
25.9508	217	0.53709	209.469	210.006
25.9549	217	0.57353	209.86	210.433
25.9591	247	0.61222	210.245	210.858
25.9633	234	0.65326	210.625	211.278
25.9675	235	0.69679	210.998	211.695
25.9717	248	0.74292	211.365	212.108
25.9758	203	0.79181	211.727	212.518
25.98	222	0.84359	212.082	212.925
25.9842	205	0.89841	212.431	213.329
25.9884	222	0.95642	212.774	213.73
25.9925	215	1.01778	213.11	214.128
25.9967	235	1.08266	213.441	214.523
26.0009	209	1.15123	213.765	214.916
26.0051	225	1.22367	214.083	215.306
26.0093	186	1.30017	214.394	215.694
26.0134	208	1.38092	214.699	216.08
26.0176	179	1.46611	214.998	216.464
26.0218	227	1.55596	215.29	216.846
26.026	229	1.65068	215.576	217.227
26.0301	241	1.75049	215.856	217.606
26.0343	221	1.85561	216.129	217.984
26.0385	227	1.96629	216.395	218.361
26.0427	211	2.08277	216.655	218.738
26.0469	247	2.20529	216.908	219.114
26.051	226	2.33412	217.155	219.489
26.0552	235	2.46953	217.395	219.865
26.0594	249	2.61178	217.629	220.24
26.0636	223	2.76115	217.855	220.617
26.0677	257	2.91794	218.076	220.993
26.0719	233	3.08244	218.289	221.371
26.0761	230	3.25496	218.496	221.751
26.0803	249	3.43581	218.696	222.131
26.0845	235	3.62531	218.889	222.514
26.0886	247	3.82377	219.075	222.899
26.0928	270	4.03155	219.255	223.287
26.097	265	4.24898	219.428	223.677
26.1012	179	4.4764	219.594	224.07
26.1053	222	4.71417	219.753	224.467
26.1095	177	4.96266	219.905	224.868
26.1137	250	5.22222	220.051	225.273
26.1179	234	5.49324	220.189	225.683
26.1221	217	5.77609	220.321	226.097
26.1262	238	6.07116	220.446	226.517
26.1304	234	6.37884	220.563	226.942
26.1346	209	6.69953	220.674	227.374
26.1388	238	7.03362	220.778	227.812
26.1429	221	7.38152	220.875	228.257
26.1471	226	7.74363	220.965	228.709
26.1513	251	8.12037	221.048	229.169
26.1555	267	8.51215	221.124	229.636
26.1597	214	8.91939	221.193	230.113
26.1638	248	9.3425	221.255	230.598
26.168	280	9.7819	221.311	231.092
26.1722	244	10.238	221.359	231.597
26.1764	249	10.7113	221.4	232.111
26.1805	261	11.202	221.434	232.636
26.1847	283	11.7108	221.461	233.171
26.1889	215	12.2379	221.481	233.719
26.1931	271	12.7838	221.494	234.277
26.1973	242	13.349	221.5	234.849
26.2014	234	13.9337	221.498	235.432
26.2056	239	14.5384	221.49	236.029
26.2098	249	15.1635	221.475	236.639
26.214	224	15.8093	221.453	237.262
26.2181	250	16.4763	221.424	237.9
26.2223	235	17.1648	221.388	238.553
26.2265	269	17.8752	221.345	239.22
26.2307	258	18.6078	221.294	239.902
26.2349	287	19.3629	221.237	240.6
26.239	230	20.1409	221.173	241.314
26.2432	262	20.9421	221.102	242.044
26.2474	244	21.7667	221.024	242.79
26.2516	258	22.6151	220.938	243.553
26.2557	280	23.4874	220.846	244.334
26.2599	270	24.384	220.747	245.131
26.2641	222	25.305	220.641	245.946
26.2683	238	26.2507	220.528	246.779
26.2725	262	27.2212	220.408	247.629
26.2766	246	28.2166	220.281	248.498
26.2808	256	29.2372	220.147	249.385
26.285	279	30.283	220.007	250.29
26.2892	270	31.3541	219.859	251.213
26.2933	257	32.4505	219.705	252.155
26.2975	246	33.5723	219.544	253.116
26.3017	230	34.7195	219.375	254.095
26.3059	265	35.892	219.201	255.093
26.3101	247	37.0897	219.019	256.109
26.3142	272	38.3127	218.83	257.143
26.3184	294	39.5606	218.635	258.196
26.3226	272	40.8335	218.433	259.266
26.3268	284	42.131	218.224	260.355
26.3309	232	43.4529	218.009	261.462
26.3351	263	44.7991	217.786	262.586
26.3393	299	46.1691	217.558	263.727
26.3435	253	47.5626	217.322	264.885
26.3477	282	48.9792	217.08	266.059
26.3518	284	50.4186	216.831	267.25
26.356	249	51.8802	216.576	268.456
26.3602	276	53.3636	216.314	269.678
26.3644	256	54.8682	216.045	270.914
26.3685	288	56.3934	215.771	272.164
26.3727	279	57.9386	215.489	273.428
26.3769	270	59.5032	215.201	274.704
26.3811	267	61.0865	214.907	275.993
26.3853	252	62.6876	214.606	277.294
26.3894	259	64.3059	214.299	278.605
26.3936	286	65.9404	213.986	279.926
26.3978	254	67.5905	213.666	281.256
26.402	241	69.255	213.34	282.595
26.4061	297	70.9331	213.008	283.941
26.4103	247	72.6238	212.669	285.293
26.4145	279	74.3261	212.324	286.65
26.4187	247	76.039	211.973	288.012
26.4229	246	77.7612	211.616	289.378
26.427	272	79.4918	211.253	290.745
26.4312	269	81.2294	210.884	292.113
26.4354	257	82.9731	210.509	293.482
26.4396	271	84.7214	210.128	294.849
26.4437	300	86.4731	209.74	296.214
26.4479	300	88.227	209.347	297.574
26.4521	251	89.9816	208.948	298.93
26.4563	291	91.7358	208.543	300.279
26.4605	298	93.488	208.133	301.621
26.4646	295	95.2368	207.716	302.953
26.4688	307	96.981	207.294	304.275
26.473	269	98.7189	206.866	305.585
26.4772	307	100.449	206.433	306.882
26.4813	286	102.17	205.994	308.164
26.4855	294	103.881	205.549	309.43
26.4897	277	105.579	205.099	310.678
26.4939	267	107.264	204.643	311.906
26.4981	298	108.933	204.181	313.115
26.5022	326	110.586	203.715	314.301
26.5064	298	112.22	203.243	315.463
26.5106	313	113.835	202.765	316.6
26.5148	336	115.428	202.283	317.711
26.5189	340	116.998	201.795	318.793
26.5231	322	118.544	201.301	319.846
26.5273	291	120.064	200.803	320.867
26.5315	300	121.557	200.3	321.856
26.5357	292	123.02	199.791	322.811
26.5398	343	124.453	199.278	323.731
26.544	314	125.854	198.759	324.613
26.5482	290	127.222	198.236	325.457
26.5524	337	128.555	197.707	326.262
26.5565	315	129.851	197.174	327.025
26.5607	295	131.11	196.636	327.746
26.5649	310	132.33	196.093	328.424
26.5691	316	133.51	195.546	329.056
26.5733	351	134.649	194.994	329.643
26.5774	308	135.745	194.437	330.182
26.5816	314	136.796	193.876	330.672
26.5858	382	137.803	193.31	331.113
26.59	329	138.763	192.74	331.503
26.5941	310	139.677	192.165	331.842
26.5983	332	140.542	191.586	332.128
26.6025	332	141.357	191.003	332.36
26.6067	360	142.123	190.415	332.538
26.6109	338	142.837	189.823	332.661
26.615	295	143.5	189.227	332.727
26.6192	327	144.11	188.627	332.737
26.6234	338	144.666	188.023	332.69
26.6276	315	145.169	187.415	332.584
26.6317	310	145.617	186.803	332.42
26.6359	342	146.011	186.187	332.198
26.6401	349	146.348	185.567	331.915
26.6443	352	146.63	184.943	331.574
26.6485	350	146.856	184.316	331.172
26.6526	329	147.025	183.685	330.71
26.6568	371	147.138	183.05	330.188
26.661	311	147.193	182.412	329.605
26.6652	357	147.192	181.77	328.962
26.6693	327	147.134	181.124	328.259
26.6735	346	147.02	180.476	327.495
26.6777	309	146.848	179.823	326.672
26.6819	331	146.621	179.168	325.788
26.6861	316	146.337	178.509	324.846
26.6902	354	145.997	177.847	323.844
26.6944	339	145.601	177.182	322.783
26.6986	347	145.151	176.514	321.665
26.7028	343	144.646	175.842	320.489
26.7069	345	144.088	175.168	319.256
26.7111	308	143.476	174.491	317.966
26.7153	332	142.811	173.811	316.622
26.7195	356	142.095	173.128	315.222
26.7237	349	141.327	172.442	313.769
26.7278	302	140.51	171.753	312.263
26.732	313	139.643	171.062	310.705
26.7362	350	138.728	170.368	309.096
26.7404	286	137.766	169.672	307.437
26.7445	316	136.757	168.973	305.73
26.7487	305	135.704	168.271	303.975
26.7529	314	134.606	167.568	302.174
26.7571	341	133.466	166.862	300.328
26.7613	295	132.285	166.153	298.438
26.7654	296	131.063	165.443	296.506
26.7696	286	129.803	164.73	294.532
26.7738	326	128.505	164.015	292.519
26.778	325	127.17	163.298	290.468
26.7821	320	125.801	162.579	288.38
26.7863	305	124.399	161.858	286.257
26.7905	295	122.965	161.135	284.1
26.7947	263	121.5	160.41	281.91
26.7989	265	120.007	159.683	279.69
26.803	290	118.486	158.955	277.441
26.8072	310	116.939	158.225	275.164
26.8114	255	115.368	157.493	272.861
26.8156	263	113.774	156.76	270.534
26.8197	259	112.159	156.025	268.184
26.8239	244	110.523	155.289	265.812
26.8281	263	108.87	154.551	263.421
26.8323	228	107.2	153.812	261.012
26.8365	255	105.515	153.072	258.586
26.8406	241	103.816	152.33	256.146
26.8448	273	102.105	151.587	253.692
26.849	283	100.384	150.843	251.227
26.8532	198	98.6531	150.098	248.751
26.8573	233	96.9149	149.351	246.266
26.8615	223	95.1706	148.604	243.775
26.8657	215	93.4216	147.856	241.278
26.8699	254	91.6693	147.107	238.776
26.8741	244	89.9151	146.357	236.272
26.8782	224	88.1604	145.606	233.767
26.8824	223	86.4066	144.855	231.262
26.8866	255	84.655	144.103	228.758
26.8908	203	82.9069	143.35	226.257
26.8949	224	81.1634	142.597	223.76
26.8991	195	79.426	141.843	221.269
26.9033	195	77.6957	141.088	218.784
26.9075	192	75.9738	140.333	216.307
26.9117	183	74.2614	139.578	213.84
26.9158	177	72.5595	138.823	211.382
26.92	193	70.8692	138.067	208.936
26.9242	186	69.1916	137.311	206.502
26.9284	200	67.5276	136.554	204.082
26.9325	177	65.8782	135.798	201.676
26.9367	195	64.2442	135.041	199.286
26.9409	206	62.6266	134.285	196.911
26.9451	182	61.0261	133.528	194.554
26.9493	182	59.4436	132.772	192.215
26.9534	165	57.8797	132.015	189.895
26.9576	163	56.3352	131.259	187.594
26.9618	158	54.8108	130.503	185.314
26.966	135	53.307	129.747	183.054
26.9701	135	51.8244	128.992	180.816
26.9743	150	50.3636	128.236	178.6
26.9785	152	48.9251	127.482	176.407
26.9827	173	47.5093	126.727	174.236
26.9869	191	46.1167	125.973	172.09
26.991	173	44.7476	125.22	169.967
26.9952	180	43.4024	124.467	167.869
26.9994	141	42.0813	123.715	165.796
27.0036	111	40.7848	122.963	163.748
27.0077	123	39.5129	122.212	161.725
27.0119	179	38.2658	121.462	159.728
27.0161	119	37.0439	120.712	157.756
27.0203	169	35.847	119.964	155.811
27.0245	117	34.6755	119.216	153.892
27.0286	115	33.5293	118.469	151.999
27.0328	126	32.4085	117.723	150.132
27.037	149	31.313	116.979	148.292
27.0412	125	30.2429	116.235	146.478
27.0453	141	29.1981	115.492	144.69
27.0495	127	28.1784	114.75	142.929
27.0537	125	27.1839	114.01	141.194
27.0579	118	26.2144	113.27	139.485
27.0621	136	25.2696	112.532	137.802
27.0662	127	24.3496	111.795	136.145
27.0704	114	23.4539	111.06	134.514
27.0746	132	22.5825	110.325	132.908
27.0788	107	21.735	109.593	131.328
27.0829	92	20.9113	108.861	129.772
27.0871	110	20.111	108.131	128.242
27.0913	114	19.3339	107.403	126.737
27.0955	109	18.5796	106.676	125.255
27.0997	92	17.8479	105.95	123.798
27.1038	123	17.1383	105.226	122.365
27.108	85	16.4507	104.504	120.955
27.1122	109	15.7845	103.784	119.568
27.1164	115	15.1394	103.065	118.204
27.1206	104	14.5151	102.348	116.863
27.1247	112	13.9111	101.632	115.544
27.1289	108	13.3272	100.919	114.246
27.1331	96	12.7628	100.207	112.97
27.1373	96	12.2176	99.4975	111.715
27.1414	115	11.6912	98.7895	110.481
27.1456	125	11.1831	98.0835	109.267
27.1498	90	10.693	97.3795	108.072
27.154	82	10.2204	96.6774	106.898
27.1582	116	9.76494	95.9774	105.742
27.1623	98	9.32616	95.2794	104.606
27.1665	91	8.90366	94.5834	103.487
27.1707	82	8.49702	93.8896	102.387
27.1749	77	8.10581	93.1979	101.304
27.179	118	7.72964	92.5084	100.238
27.1832	62	7.36807	91.8211	99.1892
27.1874	108	7.0207	91.136	98.1567
27.1916	91	6.68713	90.4531	97.1402
27.1958	65	6.36694	89.7725	96.1395
27.1999	67	6.05975	89.0942	95.1539
27.2041	75	5.76515	88.4182	94.1834
27.2083	61	5.48275	87.7446	93.2273
27.2125	78	5.21217	87.0733	92.2855
27.2166	64	4.95303	86.4044	91.3575
27.2208	59	4.70496	85.738	90.4429
27.225	82	4.46759	85.074	89.5416
27.2292	92	4.24055	84.4124	88.653
27.2334	105	4.0235	83.7534	87.7769
27.2375	95	3.81608	83.0968	86.9129
27.2417	76	3.61796	82.4428	86.0608
27.2459	83	3.4288	81.7913	85.2201
27.2501	60	3.24827	81.1425	84.3907
27.2542	64	3.07606	80.4962	83.5722
27.2584	73	2.91186	79.8525	82.7643
27.2626	48	2.75535	79.2114	81.9668
27.2668	49	2.60625	78.5731	81.1793
27.271	39	2.46427	77.9373	80.4016
27.2751	64	2.32912	77.3043	79.6334
27.2793	47	2.20054	76.674	78.8745
27.2835	66	2.07825	76.0464	78.1247
27.2877	74	1.96199	75.4216	77.3836
27.2918	53	1.85153	74.7995	76.651
27.296	82	1.74661	74.1802	75.9268
27.3002	81	1.647	73.5637	75.2107
27.3044	63	1.55247	72.95	74.5025
27.3086	52	1.4628	72.3391	73.8019
27.3127	63	1.37777	71.7311	73.1089
27.3169	81	1.29719	71.1259	72.4231
27.3211	42	1.22085	70.5236	71.7445
27.3253	78	1.14856	69.9242	71.0728
27.3294	63	1.08013	69.3277	70.4078
27.3336	64	1.01539	68.734	69.7494
27.3378	30	0.95416	68.1434	69.0975
27.342	58	0.89627	67.5556	68.4519
27.3462	34	0.84157	66.9708	67.8123
27.3503	37	0.78991	66.3889	67.1788
27.3545	70	0.74113	65.81	66.5511
27.3587	29	0.69509	65.2341	65.9292
27.3629	15	0.65166	64.6612	65.3128
27.367	28	0.61071	64.0913	64.702
27.3712	62	0.57211	63.5243	64.0965
27.3754	28	0.53575	62.9604	63.4962
27.3796	71	0.5015	62.3996	62.9011
27.3838	33	0.46926	61.8417	62.311
27.3879	68	0.43892	61.287	61.7259
27.3921	60	0.41039	60.7352	61.1456
27.3963	1	0.38356	60.1865	60.5701
27.4005	55	0.35835	59.6409	59.9993
27.4046	14	0.33466	59.0984	59.433
27.4088	72	0.31242	58.5589	58.8713
27.413	33	0.29155	58.0225	58.3141
27.4172	34	0.27196	57.4892	57.7612
27.4214	58	0.2536	56.959	57.2126
27.4255	22	0.23638	56.4319	56.6683
27.4297	26	0.22024	55.9079	56.1282
27.4339	68	0.20513	55.387	55.5922
27.4381	27	0.19098	54.8693	55.0603
27.4422	30	0.17774	54.3546	54.5324
27.4464	24	0.16535	53.8431	54.0084
27.4506	1	0.15377	53.3347	53.4884
27.4548	24	0.14294	52.8294	52.9723
27.459	4	0.13283	52.3272	52.46
27.4631	16	0.12338	51.8282	51.9516
27.4673	30	0.11456	51.3323	51.4468
27.4715	24	0.10633	50.8395	50.9458
27.4757	47	0.09865	50.3499	50.4485
27.4798	16	0.09149	49.8634	49.9549
27.484	56	0.08482	49.38	49.4648
27.4882	27	0.0786	48.8998	48.9784
27.4924	35	0.07282	48.4227	48.4955
27.4966	37	0.06743	47.9487	48.0162
27.5007	44	0.06241	47.4779	47.5403
27.5049	4	0.05775	47.0102	47.068
27.5091	39	0.05342	46.5457	46.5991
27.5133	36	0.04939	46.0842	46.1336
27.5174	35	0.04564	45.6259	45.6716
27.5216	37	0.04217	45.1707	45.2129
27.5258	13	0.03894	44.7187	44.7576
27.53	14	0.03595	44.2697	44.3057
27.5342	32	0.03317	43.8239	43.8571
27.5383	23	0.0306	43.3812	43.4118
27.5425	-3	0.02822	42.9416	42.9698
27.5467	24	0.02601	42.5051	42.5311
27.5509	14	0.02396	42.0717	42.0957
27.555	19	0.02207	41.6414	41.6635
27.5592	12	0.02032	41.2142	41.2345
27.5634	6	0.0187	40.7901	40.8088
27.5676	22	0.0172	40.3691	40.3863
27.5718	-1	0.01582	39.9512	39.967
27.5759	8	0.01454	39.5363	39.5508
27.5801	30	0.01336	39.1245	39.1378
27.5843	37	0.01227	38.7157	38.728
27.5885	9	0.01127	38.31	38.3213
27.5926	22	0.01034	37.9074	37.9177
27.5968	22	0.00949	37.5078	37.5173
27.601	2	0.0087	37.1112	37.12
27.6052	32	0.00798	36.7177	36.7257
27.6094	15	0.00731	36.3272	36.3345
27.6135	-3	0.0067	35.9397	35.9464
27.6177	8	0.00613	35.5552	35.5613
27.6219	34	0.00561	35.1737	35.1793
27.6261	21	0.00514	34.7952	34.8003
27.6302	19	0.0047	34.4197	34.4244
27.6344	24	0.00429	34.0471	34.0514
27.6386	43	0.00393	33.6775	33.6815
27.6428	-8	0.00359	33.3109	33.3145
27.647	-5	0.00327	32.9472	32.9505
27.6511	5	0.00299	32.5865	32.5895
27.6553	-15	0.00273	32.2287	32.2314
27.6595	-12	0.00249	31.8738	31.8763
27.6637	27	0.00227	31.5218	31.524
27.6678	30	0.00207	31.1727	31.1747
27.672	-12	0.00188	30.8265	30.8284
27.6762	8	0.00172	30.4831	30.4849
27.6804	-11	0.00156	30.1427	30.1442
27.6846	-6	0.00142	29.8051	29.8065
27.6887	5	0.00129	29.4703	29.4716
27.6929	19	0.00118	29.1384	29.1396
27.6971	16	0.00107	28.8093	28.8104
27.7013	3	0.000971293	28.483	28.484
27.7054	11	0.000882216	28.1595	28.1604
27.7096	-9	0.000800998	27.8389	27.8397
27.7138	17	0.000726977	27.521	27.5217
27.718	31	0.000659542	27.2058	27.2065
27.7222	-3	0.00059813	26.8934	26.894
27.7263	1	0.000542228	26.5838	26.5843
27.7305	5	0.00049136	26.2769	26.2774
27.7347	-20	0.000445092	25.9727	25.9731
27.7389	0	0.000403026	25.6712	25.6716
27.743	2	0.000364794	25.3724	25.3728
27.7472	30	0.000330061	25.0763	25.0766
27.7514	13	0.00029852	24.7829	24.7832
27.7556	-14	0.000269889	24.4921	24.4924
27.7598	0	0.00024391	24.2039	24.2042
27.7639	19	0.000220346	23.9184	23.9187
27.7681	-32	0.000198982	23.6356	23.6358
27.7723	3	0.00017962	23.3553	23.3555
27.7765	-36	0.000162079	23.0776	23.0777
27.7806	0	0.000146195	22.8025	22.8026
27.7848	12	0.000131816	22.5299	22.5301
27.789	-7	0.000118806	22.2599	22.2601
27.7932	15	0.000107039	21.9925	21.9926
27.7974	35	9.63994e-05	21.7275	21.7276
27.8015	-18	8.67842e-05	21.4651	21.4652
27.8057	-9	7.80978e-05	21.2052	21.2053
27.8099	15	7.02538e-05	20.9478	20.9478
27.8141	13	6.31731e-05	20.6928	20.6929
27.8182	-11	5.67842e-05	20.4403	20.4403
27.8224	-16	5.10217e-05	20.1902	20.1902
27.8266	-3	4.58263e-05	19.9425	19.9426
27.8308	-7	4.1144e-05	19.6973	19.6974
27.835	-8	3.69259e-05	19.4545	19.4545
27.8391	7	3.31274e-05	19.214	19.2141
27.8433	13	2.97082e-05	18.9759	18.976
27.8475	-8	2.66316e-05	18.7402	18.7402
27.8517	9	2.38643e-05	18.5068	18.5069
27.8558	0	2.13764e-05	18.2758	18.2758
27.86	-16	1.91405e-05	18.047	18.047
27.8642	9	1.71318e-05	17.8206	17.8206
27.8684	-10	1.5328e-05	17.5964	17.5964
27.8726	2	1.37088e-05	17.3745	17.3745
27.8767	12	1.22559e-05	17.1549	17.1549
27.8809	-8	1.09528e-05	16.9375	16.9375
27.8851	1	9.78442e-06	16.7223	16.7223
27.8893	13	8.73732e-06	16.5093	16.5093
27.8934	18	7.79926e-06	16.2986	16.2986
27.8976	11	6.95923e-06	16.09	16.09
27.9018	-15	6.20728e-06	15.8835	15.8835
27.906	38	5.53444e-06	15.6793	15.6793
27.9102	-8	4.93262e-06	15.4771	15.4771
27.9143	-12	4.39455e-06	15.2771	15.2771
27.9185	6	3.91366e-06	15.0792	15.0792
27.9227	-13	3.48405e-06	14.8834	14.8834
27.9269	4	3.1004e-06	14.6896	14.6896
27.931	7	2.75793e-06	14.498	14.498
27.9352	-14	2.45235e-06	14.3083	14.3083
27.9394	3	2.17978e-06	14.1207	14.1207
27.9436	-9	1.93675e-06	13.9351	13.9351
27.9478	-11	1.72016e-06	13.7516	13.7516
27.9519	-6	1.5272e-06	13.57	13.57
27.9561	-6	1.35536e-06	13.3904	13.3904
27.9603	2	1.20239e-06	13.2127	13.2127
nan	-6	nan	nan	nan
27.9645	2	1.06628e-06	13.037	13.037
27.9686	-25	9.45204e-07	12.8632	12.8632
27.9728	20	8.37555e-07	12.6913	12.6913
27.977	14	7.4188e-07	12.5214	12.5214
27.9812	18	6.56881e-07	12.3533	12.3533
27.9854	-8	5.81395e-07	12.187	12.1871
27.9895	0	5.14385e-07	12.0227	12.0227
27.9937	-21	4.54923e-07	11.8602	11.8602
27.9979	-22	4.02179e-07	11.6995	11.6995

## Sheet: Figure 2c
Figure 2c	(carbon rod = CRods; NE=unetched)
C 1s									B 1s							N 1s						O 1s
Calibrated binding energy (eV)	Norm baselined intensity CRods_NE_C1s (arb. units)	Norm C1s (CRods_NE) GL component 1 (arb. units)	Norm C1s (CRods_NE) GL component 2 (arb. units)	Norm C1s (CRods_NE) GL component 3 (arb. units)	Norm C1s (CRods_NE) GL component 4 (arb. units)	Norm C1s (CRods_NE) GL component 5 (arb. units)	Norm C1s (CRods_NE) GL components sum (arb. units)		Calibrated binding energy (eV)	Norm baselined intensity CRods_NE_B1s (arb. units)	Norm B1s (CRods_NE) GL component 1 (arb. units)	Norm B1s (CRods_NE) GL component 2 (arb. units)	Norm B1s (CRods_NE) GL component 3 (arb. units)	Norm B1s (CRods_NE) GL components sum (arb. units)		Calibrated binding energy (eV)	Norm baselined intensity CRods_NE_N1s (arb. units)	Norm N1s (CRods_NE) GL component 1 (arb. units)	Norm N1s (CRods_NE) GL component 2 (arb. units)	Norm N1s (CRods_NE) GL components sum (arb. units)		Calibrated binding energy (eV)	Norm baselined intensity CRods_NE_O1s (arb. units)	Norm O1s (CRods_NE) GL component 1 (arb. units)	Norm O1s (CRods_NE) GL component 2 (arb. units)	Norm O1s (CRods_NE) GL components sum (arb. units)
291.955	0.00363	0	0	0	0	8.64373e-06	8.64373e-06		195.955	0.00495	0	0	0.00584	0.00584		405.955	0.04084	0	0	0		538.955	-0.02064	0	0	0
291.905	-0.01145	0	0	0	0	1.13033e-05	1.13033e-05		195.905	0.01949	0	0	0.0043	0.0043		405.905	0.00981	0	0	0		538.905	-0.00597	0	0	0
291.855	-0.00816	0	0	0	0	1.46279e-05	1.46279e-05		195.855	0.05956	0	0	0.00313	0.00313		405.855	0.00916	0	0	0		538.855	0.00447	0	0	0
291.805	-0.00657	0	0	0	0	1.92822e-05	1.92822e-05		195.805	0.05957	0	2.59655e-06	0.00225	0.00225		405.805	-0.00318	0	0	0		538.805	0.00654	0	0	0
291.755	-0.00452	0	0	0	0	2.39365e-05	2.39365e-05		195.755	0.01366	0	0	0.00159	0.00159		405.755	0.0317	0	0	0		538.755	0.02005	0	0	0
291.705	-0.01607	0	0	0	0	3.12504e-05	3.12504e-05		195.705	-0.04406	0	2.59655e-06	0.00112	0.00112		405.705	0.04359	0	0	0		538.705	0.00917	0	0	0
291.655	-0.0051	0	0	0	0	3.98941e-05	3.98941e-05		195.655	-0.0955	0	2.59655e-06	0.000776369	0.000778966		405.655	0.02977	0	0	0		538.655	0.02852	0	0	0
291.605	-0.00529	0	0	0	0	5.05326e-05	5.05326e-05		195.605	-0.000272638	0	2.59655e-06	0.000529697	0.00053489		405.605	-0.02791	0	0	0		538.605	0.00998	0	0	0
291.555	-0.0134	0	0	0	0	6.44955e-05	6.44955e-05		195.555	-0.03582	0	5.19311e-06	0.000360921	0.000366114		405.555	-0.03761	0	0	0		538.555	-0.00509	0	0	0
291.505	0.00989	0	0	0	0	8.1783e-05	8.1783e-05		195.505	-0.03294	0	7.78966e-06	0.000244076	0.000249269		405.505	0.02813	0	0	0		538.505	-0.01518	0	0	0
291.455	0.00697	0	0	0	0	0.00010306	0.00010306		195.455	0.01375	0	7.78966e-06	0.00015839	0.000168776		405.455	0.00471	0	0	0		538.455	0.000195098	0	0	0
291.405	-0.00197	0	0	0	0	0.000128991	0.000128991		195.405	0.00411	0	1.03862e-05	0.000103862	0.000116845		405.405	-0.02557	0	0	0		538.405	8.25416e-05	0	0	0
291.355	-0.00323	0	0	0	0	0.000162236	0.000162236		195.355	-0.03726	0	1.55793e-05	6.75104e-05	8.30897e-05		405.355	0.00768	0	0	0		538.355	-0.000340171	0	0	0
291.305	-0.00205	0	0	0	0	0.00020346	0.00020346		195.305	-0.02401	0	2.3369e-05	4.41414e-05	6.49138e-05		405.305	0.019	0	0	0		538.305	0.00654	0	0	0
291.255	0.00338	0	0	0	0	0.000253328	0.000253328		195.255	-0.02366	0	2.85621e-05	2.85621e-05	5.71242e-05		405.255	0.0094	0	0	0		538.255	0.03056	0	0	0
291.205	0.00971	0	0	0	0	0.000315164	0.000315164		195.205	0.04799	0	3.63517e-05	1.55793e-05	5.45276e-05		405.205	-0.02307	0	0	0		538.205	0.00771	0	0	0
291.155	0.00474	0	0	0	0	0.000389633	0.000389633		195.155	-0.03547	0	4.93345e-05	1.03862e-05	5.97207e-05		405.155	-0.01863	0	0	0		538.155	0.01541	0	0	0
291.105	0.00384	0	0	0	0	0.000481389	0.000481389		195.105	-0.03714	0	6.49138e-05	7.78966e-06	7.27035e-05		405.105	-0.01274	0	0	0		538.105	0.00684	0	0	0
291.055	-0.00227	0	0	0	0	0.000593093	0.000593093		195.055	-0.05679	0	8.56862e-05	5.19311e-06	8.82828e-05		405.055	-0.017	0	0	0		538.055	-0.0033	0	0	0
291.005	-0.000514634	0	0	6.64902e-07	0	0.000727403	0.000727403		195.005	0.03986	0	0.000109055	2.59655e-06	0.000111652		405.005	-0.05562	0	0	0		538.005	-0.00342	0	0	0
290.955	-0.00292	0	0	0	0	0.000887645	0.00088831		194.955	0.02262	0	0.000140214	0	0.00014281		404.955	-0.05237	0	0	0		537.955	-0.02505	0	0	0
290.905	-0.0015	0	0	0	0	0.00108	0.00108		194.905	-0.03305	0	0.000181759	0	0.000181759		404.905	-0.00208	0	0	0		537.905	-0.01713	0	0	0
290.855	0.01288	0	0	0	0	0.00131	0.00131		194.855	0.01517	0	0.00023369	0	0.00023369		404.855	-0.00201	0	8.23175e-07	8.23175e-07		537.855	-0.000460232	0	0	0
290.805	0.0059	0	0	0	0	0.00159	0.00159		194.805	0.02653	0	0.000298604	0	0.000298604		404.805	-0.00786	0	8.23175e-07	8.23175e-07		537.805	-0.00473	0	0	0
290.755	0.000537241	0	0	6.64902e-07	0	0.00192	0.00192		194.755	0.00199	0	0.000381693	0	0.000381693		404.755	0.00919	0	0	0		537.755	0.02441	0	0	0
290.705	0.00177	0	0	6.64902e-07	0	0.00231	0.00231		194.705	0.02628	0	0.000485555	0	0.000485555		404.705	0.00608	0	0	0		537.705	-0.00965	0	0	0
290.655	-0.00237	0	0	6.64902e-07	0	0.00277	0.00277		194.655	0.05295	0	0.000612786	0	0.000612786		404.655	-0.00463	0	0	0		537.655	0.01271	0	0	0
290.605	0.0092	0	0	6.64902e-07	0	0.00331	0.00331		194.605	-0.03145	0	0.000773773	0	0.000773773		404.605	-0.01932	0	0	0		537.605	-0.000327665	0	0	0
290.555	0.00746	0	0	1.3298e-06	6.64902e-07	0.00395	0.00395		194.555	-0.06156	0	0.000973707	0	0.000973707		404.555	0.01057	0	8.23175e-07	8.23175e-07		537.555	0.00317	0	2.50126e-06	2.50126e-06
290.505	0.00605	0	0	1.99471e-06	6.64902e-07	0.00468	0.00469		194.505	-0.07136	0	0.00122	0	0.00122		404.505	0.00428	0	8.23175e-07	8.23175e-07		537.505	-0.01124	0	0	0
290.455	0.02066	0	0	1.99471e-06	6.64902e-07	0.00554	0.00554		194.455	-0.08473	0	0.00152	0	0.00152		404.455	-0.03641	0	1.64635e-06	1.64635e-06		537.455	-0.01428	0	0	0
290.405	0.00848	0	0	2.65961e-06	1.3298e-06	0.00653	0.00653		194.405	-0.05603	0	0.00189	0	0.00189		404.405	-0.0373	0	1.64635e-06	1.64635e-06		537.405	0.00589	0	0	0
290.355	0.00506	0	0	3.98941e-06	2.65961e-06	0.00768	0.00769		194.355	-0.0036	0	0.00236	0	0.00236		404.355	-0.0207	0	1.64635e-06	1.64635e-06		537.355	-0.00799	0	0	0
290.305	0.00381	0	0	5.31922e-06	3.32451e-06	0.009	0.00901		194.305	0.05227	0	0.00291	0	0.00291		404.305	-0.01497	0	2.46953e-06	2.46953e-06		537.305	-0.00384	0	0	0
290.255	0.01725	0	0	7.31393e-06	5.31922e-06	0.01051	0.01052		194.255	-0.04492	0	0.00359	0	0.00359		404.255	-0.02235	0	3.2927e-06	3.2927e-06		537.255	-0.00807	0	0	0
290.205	0.01375	0	0	9.30863e-06	7.97883e-06	0.01223	0.01224		194.205	0.00905	0	0.0044	0	0.0044		404.205	0.00469	0	4.11588e-06	4.11588e-06		537.205	-0.00612	0	0	0
290.155	0.01783	0	0	1.19682e-05	1.13033e-05	0.01417	0.01419		194.155	-0.05937	0	0.00539	0	0.00539		404.155	0.0124	0	5.76223e-06	5.76223e-06		537.155	-0.004	0	2.50126e-06	2.50126e-06
290.105	0.02181	0	0	1.52928e-05	1.52928e-05	0.01639	0.01642		194.105	0.042	0	0.00658	0	0.00658		404.105	0.02355	0	7.40858e-06	7.40858e-06		537.105	-0.00694	0	0	0
290.055	0.023	0	0	1.99471e-05	2.19418e-05	0.01888	0.01893		194.055	-0.01262	0	0.008	0	0.008		404.055	0.0026	0	9.05493e-06	9.05493e-06		537.055	-0.00445	0	2.50126e-06	2.50126e-06
290.005	0.01746	0	0	2.52663e-05	3.05855e-05	0.02167	0.02173		194.005	0.00268	0	0.00968	0	0.00968		404.005	-0.02183	0	1.15245e-05	1.15245e-05		537.005	-0.0169	0	2.50126e-06	2.50126e-06
289.955	0.02947	0	0	3.25802e-05	4.25538e-05	0.02477	0.02485		193.955	-0.03753	0	0.01169	0	0.01169		403.955	-0.04568	0	1.48172e-05	1.48172e-05		536.955	0.00325	0	2.50126e-06	2.50126e-06
289.905	0.02865	0	0	4.12239e-05	5.98412e-05	0.02822	0.02832		193.905	-0.03578	0	0.01409	0	0.01409		403.905	0.00295	0	1.81099e-05	1.81099e-05		536.905	-0.00588	0	2.50126e-06	2.50126e-06
289.855	0.03971	0	0	5.31922e-05	8.24479e-05	0.03206	0.0322		193.855	0.02808	0	0.01689	0	0.01689		403.855	0.00553	0	2.22257e-05	2.22257e-05		536.855	-0.000187595	0	2.50126e-06	2.50126e-06
289.805	0.03341	0	0	6.71551e-05	0.000113698	0.03628	0.03646		193.805	0.06922	0	0.02016	0	0.02016		403.805	-0.00184	0	2.96343e-05	2.96343e-05		536.805	0.00359	0	5.00252e-06	7.50378e-06
289.755	0.03463	0	0	8.57724e-05	0.000155587	0.04089	0.04113		193.755	0.0354	0	0.024	0	0.024		403.755	0.00419	0	3.62197e-05	3.62197e-05		536.755	-0.02997	0	5.00252e-06	5.00252e-06
289.705	0.03463	0	0	0.000107049	0.000210774	0.0459	0.04622		193.705	-0.02303	0	0.02852	0	0.02852		403.705	-0.03593	0	4.60978e-05	4.60978e-05		536.705	-0.01542	0	7.50378e-06	1.0005e-05
289.655	0.05304	0	0	0.000134975	0.000285243	0.05132	0.05174		193.655	0.04922	0	0.03374	0	0.03374		403.655	-0.03768	0	5.76223e-05	5.76223e-05		536.655	0.01152	0	1.0005e-05	1.0005e-05
289.605	0.06211	0	0	0.000168885	0.000381654	0.0572	0.05775		193.605	0.02992	0	0.03974	0	0.03974		403.605	-0.00771	0	7.24394e-05	7.24394e-05		536.605	-0.01318	0	1.50076e-05	1.50076e-05
289.555	0.07214	0	0	0.000212104	0.000510645	0.06349	0.06421		193.555	0.0879	0	0.04661	0	0.04661		403.555	0.0295	0	9.05493e-05	9.05493e-05		536.555	-0.02376	2.50126e-06	2.00101e-05	2.00101e-05
289.505	0.09091	0	0	0.000264631	0.000676206	0.07016	0.0711		193.505	0.05702	0	0.05461	0	0.05461		403.505	-0.01502	0	0.000111952	0.000111952		536.505	-0.00993	0	2.25113e-05	2.50126e-05
289.455	0.07908	0	0	0.000329792	0.000892299	0.07721	0.07843		193.455	0.12503	0	0.0637	0	0.0637		403.455	-0.02127	0	0.000139117	0.000139117		536.455	-0.01313	2.50126e-06	3.00151e-05	3.25164e-05
289.405	0.07608	0	0	0.00040825	0.00117	0.08461	0.08619		193.405	0.08685	0	0.07399	0	0.07399		403.405	-0.01561	0	0.000172044	0.000172044		536.405	0.02617	2.50126e-06	3.75189e-05	3.75189e-05
289.355	0.0933	0	0	0.000503996	0.00152	0.09235	0.09437		193.355	-0.04109	0	0.08559	0	0.08559		403.355	-0.04268	0	0.000212379	0.000212379		536.355	-0.01854	2.50126e-06	4.75239e-05	5.00252e-05
289.305	0.08108	0	0	0.000620354	0.00197	0.10033	0.10293		193.305	0.09263	0	0.09875	0	0.09875		403.305	-0.02536	0	0.00026177	0.00026177		536.305	-0.02601	2.50126e-06	5.7529e-05	6.25315e-05
289.255	0.10115	0	0	0.000761313	0.00254	0.10851	0.11181		193.255	0.13106	0	0.11353	0	0.11353		403.255	-0.01844	0	0.000321862	0.000321862		536.255	-0.01685	5.00252e-06	7.50378e-05	8.00403e-05
289.205	0.11936	0	0	0.000934853	0.00324	0.11682	0.121		193.205	0.15421	0	0.12997	0	0.12997		403.205	-0.01114	0	0.000394301	0.000394301		536.205	-0.019	5.00252e-06	9.25466e-05	9.75491e-05
289.155	0.12161	0	0	0.00114	0.00414	0.12517	0.13045		193.155	0.08088	0	0.14816	0	0.14816		403.155	0.00713	0	0.000481558	0.000481558		536.155	-0.00658	7.50378e-06	0.000117559	0.000125063
289.105	0.13754	0	0	0.00139	0.00522	0.13347	0.14008		193.105	0.20897	0	0.1683	0	0.1683		403.105	-0.01432	0	0.00058857	0.00058857		536.105	-0.04163	1.0005e-05	0.000147574	0.000155078
289.055	0.1385	0	0	0.00169	0.00657	0.14162	0.14987		193.055	0.25513	2.59655e-06	0.19056	0	0.19056		403.055	-0.00729	0	0.000716163	0.000716163		536.055	0.000427715	1.25063e-05	0.000182592	0.000192597
289.005	0.16975	0	6.64902e-07	0.00205	0.00821	0.14951	0.15977		193.005	0.31466	2.59655e-06	0.21482	0	0.21482		403.005	-0.000237898	0	0.000869273	0.000869273		536.005	-0.01212	1.50076e-05	0.000225113	0.000240121
288.955	0.18687	0	0	0.00247	0.01018	0.15706	0.1697		192.955	0.29831	2.59655e-06	0.24111	0	0.24111		402.955	-0.0039	0	0.00105	0.00105		535.955	-0.02143	1.75088e-05	0.00027764	0.00029765
288.905	0.19079	0	0	0.00297	0.01257	0.16412	0.17966		192.905	0.23526	2.59655e-06	0.26946	0	0.26947		402.905	0.00237	0	0.00127	0.00127		535.905	-0.01726	2.25113e-05	0.000342673	0.000365184
288.855	0.18914	0	0	0.00357	0.01542	0.17055	0.18954		192.855	0.25033	2.59655e-06	0.30015	0	0.30016		402.855	-0.01731	0	0.00153	0.00153		535.855	-0.01014	3.00151e-05	0.000420212	0.000450227
288.805	0.20767	0	6.64902e-07	0.00427	0.01877	0.17629	0.19933		192.805	0.31275	5.19311e-06	0.33282	0	0.33282		402.805	0.04559	0	0.00184	0.00184		535.805	-0.01614	3.75189e-05	0.00051526	0.000552778
288.755	0.22493	0	6.64902e-07	0.0051	0.02275	0.18126	0.20911		192.755	0.50039	1.03862e-05	0.36735	0	0.36736		402.755	-0.01673	0	0.00221	0.00221		535.755	-0.02591	4.75239e-05	0.000627816	0.00067534
288.705	0.20626	0	6.64902e-07	0.00607	0.02737	0.18536	0.21879		192.705	0.46197	1.29828e-05	0.40362	0	0.40364		402.705	0.01975	0	0.00264	0.00264		535.705	-0.0071	6.00302e-05	0.000765386	0.000825416
288.655	0.22655	0	1.3298e-06	0.00719	0.03271	0.18849	0.22839		192.655	0.476	2.07724e-05	0.44161	0	0.44163		402.655	-0.000184391	0	0.00316	0.00316		535.655	0.01221	7.25365e-05	0.000930469	0.001
288.605	0.22839	0	1.3298e-06	0.0085	0.03886	0.19052	0.23788		192.605	0.32208	2.85621e-05	0.48092	0	0.48095		402.605	0.02916	0	0.00376	0.00376		535.605	0.01281	9.25466e-05	0.00113	0.00122
288.555	0.24449	0	1.99471e-06	0.01002	0.04581	0.19152	0.24735		192.555	0.36036	4.41414e-05	0.5212	0	0.52124		402.555	0.01556	0	0.00447	0.00447		535.555	-0.01173	0.000112557	0.00136	0.00147
288.505	0.27329	0	1.99471e-06	0.01179	0.05368	0.19147	0.25694		192.505	0.51463	5.97207e-05	0.56211	0	0.56217		402.505	0.05378	0	0.00529	0.00529		535.505	-0.01475	0.000137569	0.00163	0.00177
288.455	0.26456	0	3.32451e-06	0.01383	0.06244	0.19037	0.26664		192.455	0.47053	8.30897e-05	0.60325	0	0.60333		402.455	0.00465	0	0.00626	0.00626		535.455	-0.0206	0.000172587	0.00195	0.00213
288.405	0.2749	0	3.98941e-06	0.01616	0.07208	0.18818	0.27642		192.405	0.63824	0.000116845	0.64409	0	0.64421		402.405	-0.01134	0	0.00738	0.00738		535.405	-0.0121	0.000212607	0.00234	0.00255
288.355	0.27487	0	5.31922e-06	0.01882	0.08266	0.18492	0.28641		192.355	0.71088	0.000163583	0.68416	0	0.68432		402.355	0.00697	0	0.00869	0.00869		535.355	0.01469	0.000262632	0.00279	0.00305
288.305	0.29295	0	6.64902e-06	0.02185	0.09403	0.18073	0.29661		192.305	0.83179	0.000231093	0.72293	0	0.72316		402.305	0.02091	0	0.01021	0.01021		535.305	-0.01413	0.000320161	0.00332	0.00364
288.255	0.29989	0	8.64373e-06	0.02529	0.10613	0.17568	0.30711		192.255	0.73371	0.000316779	0.75983	0	0.76015		402.255	0.00133	0	0.01196	0.01196		535.255	-0.00648	0.000390197	0.00393	0.00432
288.205	0.31536	0	1.19682e-05	0.02919	0.11886	0.16987	0.31793		192.205	0.75863	0.000436221	0.79399	0	0.79442		402.205	0.03857	0	0.01398	0.01398		535.205	-0.00923	0.000475239	0.00464	0.00512
288.155	0.33914	0	1.52928e-05	0.03362	0.13198	0.16334	0.32896		192.155	0.90109	0.000589417	0.82512	0	0.82571		402.155	0.04801	0	0.01629	0.01629		535.155	-0.00431	0.000580292	0.00546	0.00604
288.105	0.34196	0	1.99471e-05	0.03858	0.14533	0.15621	0.34014		192.105	0.91272	0.000799738	0.85275	0	0.85355		402.105	0.06239	0	0.01895	0.01895		535.105	0.00429	0.000702854	0.00641	0.00711
288.055	0.35436	0	2.59312e-05	0.04413	0.15861	0.14863	0.35139		192.055	0.95205	0.00108	0.87641	0	0.87749		402.055	0.06285	0	0.02198	0.02198		535.055	-0.01635	0.000850428	0.00751	0.00836
288.005	0.35672	0	3.32451e-05	0.0503	0.17158	0.1407	0.36262		192.005	0.8774	0.00144	0.89507	0	0.89651		402.005	0.10574	0	0.02544	0.02544		535.005	0.00625	0.00103	0.00877	0.0098
287.955	0.37829	0	4.38836e-05	0.05715	0.18383	0.13253	0.37355		191.955	0.98848	0.00191	0.90879	0	0.9107		401.955	0.05483	0	0.02937	0.02937		534.955	-0.0084	0.00124	0.01021	0.01145
287.905	0.39482	0	5.58518e-05	0.0647	0.19514	0.12422	0.38411		191.905	0.9985	0.00253	0.91746	0	0.91999		401.905	0.08177	0	0.03382	0.03382		534.905	-0.00516	0.00149	0.01184	0.01333
287.855	0.38995	0	7.18095e-05	0.07305	0.20513	0.11587	0.39412		191.855	0.88133	0.00332	0.92092	0	0.92424		401.855	0.05754	0	0.03884	0.03884		534.855	0.01019	0.00179	0.01368	0.01547
287.805	0.37837	0	9.17565e-05	0.08223	0.21344	0.10757	0.40334		191.805	1	0.00432	0.91866	0	0.92298		401.805	0.0761	0	0.04451	0.04451		534.805	0.01417	0.00214	0.01577	0.0179
287.755	0.4261	0	0.000117688	0.09224	0.21995	0.09941	0.41172		191.755	0.85063	0.00561	0.91077	0	0.91638		401.755	0.09744	0	0.05087	0.05087		534.755	0.0017	0.00255	0.01811	0.02067
287.705	0.4284	0	0.000150268	0.10309	0.22426	0.09145	0.41894		191.705	0.82419	0.00722	0.8978	0	0.90502		401.705	0.11332	0	0.05799	0.05799		534.705	0.02559	0.00304	0.02076	0.0238
287.655	0.4275	0	0.000190827	0.1148	0.22631	0.08376	0.42506		191.655	0.84958	0.00923	0.87998	0	0.88921		401.655	0.09426	0	0.06594	0.06594		534.655	0.02077	0.00361	0.02372	0.02733
287.605	0.43682	0	0.00024136	0.12738	0.22615	0.0764	0.43017		191.605	0.79733	0.01176	0.8575	0	0.86925		401.605	0.07985	0	0.07479	0.07479		534.605	0.02532	0.00428	0.02699	0.03128
287.555	0.42589	0	0.000304525	0.14083	0.22346	0.06939	0.43397		191.555	0.91293	0.01485	0.83043	0	0.84528		401.555	0.06445	0	0.08461	0.08461		534.555	0.02788	0.00507	0.03062	0.03568
287.505	0.43247	0	0.000383649	0.15517	0.21865	0.06275	0.43695		191.505	0.67404	0.01861	0.79979	0	0.8184		401.505	0.12782	0	0.09547	0.09547		534.505	0.03063	0.00598	0.0346	0.04058
287.455	0.44017	0	0.000482054	0.17036	0.21177	0.0565	0.43912		191.455	0.80459	0.02324	0.76607	0	0.78932		401.455	0.10033	0	0.10744	0.10744		534.455	0.03157	0.00704	0.03897	0.04601
287.405	0.42867	0	0.000603731	0.18631	0.20299	0.05069	0.44059		191.405	0.84141	0.0288	0.7298	0	0.7586		401.405	0.11912	0	0.1206	0.1206		534.405	0.04427	0.00827	0.04378	0.05205
287.355	0.44848	0	0.000752005	0.20295	0.19272	0.04532	0.44174		191.355	0.75688	0.03539	0.69128	0	0.72667		401.355	0.17517	0	0.13502	0.13502		534.355	0.04442	0.00969	0.04901	0.0587
287.305	0.44648	0	0.000933523	0.22018	0.18116	0.04035	0.44262		191.305	0.57128	0.04333	0.65138	0	0.69471		401.305	0.14655	0	0.15075	0.15075		534.305	0.05899	0.01133	0.05467	0.066
287.255	0.45571	0	0.00115	0.23792	0.1687	0.03578	0.44355		191.255	0.59383	0.05261	0.61063	0	0.66324		401.255	0.17532	0	0.16786	0.16786		534.255	0.0799	0.01322	0.06075	0.07397
287.205	0.42058	0	0.00143	0.25603	0.15566	0.03159	0.44471		191.205	0.68261	0.06339	0.56951	0	0.63289		401.205	0.20232	0	0.1864	0.1864		534.205	0.10175	0.01538	0.06726	0.08264
287.155	0.44363	0	0.00176	0.27438	0.14233	0.02782	0.44628		191.155	0.62239	0.07597	0.52851	0	0.60449		401.155	0.18685	0	0.20641	0.20641		534.155	0.08861	0.01786	0.07418	0.09204
287.105	0.45671	0	0.00216	0.29277	0.12901	0.02441	0.44836		191.105	0.62432	0.09035	0.48811	0	0.57846		401.105	0.26589	0	0.22793	0.22793		534.105	0.09921	0.02068	0.08152	0.10219
287.055	0.45589	0	0.00265	0.31102	0.11595	0.02134	0.45096		191.055	0.63007	0.10659	0.44863	0	0.55523		401.055	0.26434	0	0.25098	0.25098		534.055	0.1264	0.02389	0.08926	0.11316
287.005	0.44536	0	0.00322	0.32894	0.10337	0.01858	0.45412		191.005	0.54227	0.12497	0.41038	0	0.53535		401.005	0.23794	0	0.27556	0.27556		534.005	0.15501	0.02754	0.09736	0.1249
286.955	0.46941	0	0.00392	0.34631	0.0914	0.01611	0.45774		190.955	0.5289	0.14535	0.37369	0	0.51903		400.955	0.30367	0	0.30171	0.30171		533.955	0.15059	0.03167	0.10575	0.13742
286.905	0.45329	0	0.00476	0.36292	0.08021	0.01394	0.46183		190.905	0.47979	0.16766	0.33887	0	0.50654		400.905	0.33985	0	0.32934	0.32934		533.905	0.16461	0.03634	0.1144	0.15073
286.855	0.47079	0	0.00576	0.37856	0.06987	0.01202	0.46621		190.855	0.51991	0.19197	0.30592	0	0.49789		400.855	0.33091	0	0.35841	0.35841		533.855	0.15591	0.04159	0.12323	0.16483
286.805	0.48232	0	0.00694	0.39289	0.06036	0.01033	0.47053		190.805	0.5722	0.21798	0.27493	0	0.49291		400.805	0.40678	0	0.38883	0.38883		533.805	0.19461	0.0475	0.1322	0.1797
286.755	0.47728	0	0.00833	0.40576	0.05184	0.00884	0.47478		190.755	0.50489	0.24536	0.24596	0	0.49132		400.755	0.38857	8.23175e-07	0.42049	0.4205		533.755	0.20758	0.05411	0.1412	0.19531
286.705	0.47579	0	0.00996	0.417	0.04419	0.00754	0.47869		190.705	0.45782	0.27385	0.21935	0	0.4932		400.705	0.41278	8.23175e-07	0.45327	0.45327		533.705	0.22476	0.0615	0.15014	0.21164
286.655	0.49209	0	0.0119	0.42644	0.03739	0.00641	0.48214		190.655	0.50525	0.30287	0.19479	0	0.49766		400.655	0.44854	1.64635e-06	0.48701	0.48701		533.655	0.2287	0.06972	0.15893	0.22865
286.605	0.49852	0	0.01418	0.43393	0.03146	0.00544	0.48501		190.605	0.50433	0.33188	0.17222	0	0.50411		400.605	0.46201	2.46953e-06	0.5215	0.5215		533.605	0.23484	0.07883	0.16746	0.2463
286.555	0.44721	0	0.01683	0.43934	0.02626	0.0046	0.48703		190.555	0.5679	0.36021	0.15161	0	0.51182		400.555	0.54452	4.11588e-06	0.55653	0.55653		533.555	0.2648	0.08892	0.17563	0.26455
286.505	0.47793	0	0.0199	0.44259	0.0218	0.00387	0.48816		190.505	0.54962	0.38709	0.13306	0	0.52015		400.505	0.59472	4.93905e-06	0.59185	0.59186		533.505	0.24992	0.10005	0.18333	0.28338
286.455	0.50357	0	0.02345	0.4434	0.01798	0.00324	0.48807		190.455	0.40021	0.41187	0.11636	0	0.52823		400.455	0.6476	7.40858e-06	0.62721	0.62721		533.455	0.33334	0.11228	0.19046	0.30274
286.405	0.45863	0	0.02752	0.44194	0.01472	0.00271	0.48689		190.405	0.37776	0.4337	0.10133	0	0.53503		400.405	0.61035	1.07013e-05	0.66227	0.66229		533.405	0.34715	0.12569	0.19682	0.32251
286.355	0.49093	0	0.03228	0.43827	0.012	0.00226	0.48481		190.355	0.54837	0.45177	0.08786	0	0.53964		400.355	0.70481	1.48172e-05	0.69675	0.69677		533.355	0.34521	0.14033	0.20239	0.34272
286.305	0.49653	0	0.03772	0.43244	0.00971	0.00188	0.48175		190.305	0.60661	0.46574	0.07593	0	0.54167		400.305	0.79036	2.14026e-05	0.73029	0.73031		533.305	0.34184	0.15626	0.20708	0.36334
286.255	0.49093	0	0.04391	0.42456	0.0078	0.00156	0.47783		190.255	0.55972	0.47492	0.06545	0	0.54037		400.255	0.79283	2.88111e-05	0.76254	0.76258		533.255	0.38394	0.17355	0.21081	0.38436
286.205	0.45486	0	0.05093	0.41476	0.00625	0.00128	0.47321		190.205	0.45223	0.47881	0.05618	0	0.53499		400.205	0.78684	3.95124e-05	0.79317	0.79321		533.205	0.40762	0.19223	0.21353	0.40575
286.155	0.48136	0	0.05886	0.40318	0.00496	0.00106	0.46805		190.155	0.53639	0.47764	0.04802	0	0.52566		400.155	0.8856	5.43296e-05	0.82181	0.82186		533.155	0.41458	0.21234	0.21518	0.42752
286.105	0.47553	0	0.06782	0.38985	0.00392	0.000868363	0.46246		190.105	0.54345	0.47128	0.04086	0	0.51214		400.105	0.8628	7.32626e-05	0.84811	0.84819		533.105	0.4407	0.23391	0.2157	0.44961
286.055	0.44381	0	0.07797	0.37516	0.00308	0.000710781	0.45692		190.055	0.55297	0.45973	0.03474	0	0.49447		400.055	0.84316	9.79579e-05	0.87176	0.87185		533.055	0.45861	0.25695	0.21503	0.47198
286.005	0.45472	0	0.08931	0.35932	0.0024	0.000578465	0.4516		190.005	0.53991	0.44381	0.02941	0	0.47322		400.005	0.80678	0.000133354	0.89243	0.89257		533.005	0.46253	0.28146	0.21328	0.49474
285.955	0.44727	0	0.10191	0.34255	0.00186	0.000469421	0.44679		189.955	0.44818	0.42393	0.02479	0	0.44872		399.955	0.88583	0.000176983	0.90987	0.91004		532.955	0.50459	0.30742	0.21047	0.5179
285.905	0.44456	0	0.11586	0.32506	0.00144	0.000380324	0.44273		189.905	0.4597	0.40057	0.0208	0	0.42136		399.905	0.90127	0.000234605	0.92382	0.92406		532.905	0.51333	0.3348	0.20665	0.54145
285.855	0.45125	0	0.13123	0.30706	0.0011	0.00030785	0.4397		189.855	0.4342	0.37474	0.01743	0	0.39217		399.855	0.88701	0.000310337	0.9341	0.93441		532.855	0.55239	0.36353	0.20188	0.56541
285.805	0.44078	0	0.14823	0.28876	0.000839107	0.000247344	0.43807		189.805	0.26774	0.3471	0.01456	0	0.36166		399.805	0.9761	0.000406649	0.94055	0.94096		532.805	0.61095	0.39354	0.19624	0.58978
285.755	0.43913	0	0.16687	0.27035	0.000634982	0.000198141	0.43806		189.755	0.26832	0.31834	0.01211	0	0.33045		399.755	0.97524	0.000531771	0.94309	0.94362		532.755	0.64094	0.42471	0.18975	0.61445
285.705	0.44926	0	0.18713	0.25205	0.000478065	0.000157582	0.43982		189.705	0.24395	0.28925	0.01002	0	0.29927		399.705	0.96011	0.000688998	0.94168	0.94237		532.705	0.65297	0.45691	0.18257	0.63947
285.655	0.41171	0	0.20904	0.23401	0.000358382	0.000125667	0.44353		189.655	0.35542	0.2604	0.00828	0	0.26867		399.655	1	0.000893145	0.93633	0.93722		532.655	0.68382	0.48999	0.17482	0.66481
285.605	0.46209	0	0.23261	0.21636	0.000265961	0.0001004	0.44934		189.605	0.23445	0.2324	0.00682	0	0.23922		399.605	0.971	0.00115	0.92712	0.92827		532.605	0.70239	0.52375	0.16661	0.69037
285.555	0.45987	0	0.25783	0.19923	0.000196811	7.91234e-05	0.45734		189.555	0.22995	0.20561	0.0056	0	0.21121		399.555	0.94218	0.00147	0.91417	0.91563		532.555	0.7225	0.55799	0.15806	0.71604
285.505	0.42809	0	0.28486	0.18272	0.000145614	6.31657e-05	0.4678		189.505	0.21544	0.18033	0.00457	0	0.1849		399.505	0.96351	0.00186	0.89757	0.89943		532.505	0.71924	0.59246	0.14925	0.74171
285.455	0.47713	0	0.31345	0.16693	0.000106118	4.91363e-05	0.48053		189.455	0.22853	0.15699	0.00372	0	0.16071		399.455	0.92798	0.00235	0.87768	0.88002		532.455	0.75358	0.62691	0.14029	0.7672
285.405	0.47614	0	0.34347	0.15198	7.71952e-05	3.86308e-05	0.49556		189.405	0.12168	0.13556	0.00302	0	0.13858		399.405	0.81084	0.00296	0.85473	0.85768		532.405	0.80751	0.66103	0.13129	0.79232
285.355	0.51488	0	0.37479	0.13785	5.56523e-05	3.02531e-05	0.51273		189.355	0.10224	0.11608	0.00245	0	0.11853		399.355	0.77891	0.00369	0.82905	0.83274		532.355	0.83822	0.69453	0.12234	0.81687
285.305	0.55583	0	0.40725	0.12457	3.99606e-05	2.35375e-05	0.53188		189.305	0.04897	0.09877	0.00197	0	0.10074		399.305	0.75531	0.00459	0.80095	0.80554		532.305	0.87365	0.72709	0.11351	0.84061
285.255	0.57693	0	0.44065	0.11216	2.85908e-05	1.82183e-05	0.55286		189.255	0.08045	0.0834	0.00158	0	0.08498		399.255	0.77181	0.00567	0.77078	0.77645		532.255	0.91312	0.75838	0.10489	0.86327
285.205	0.58208	0	0.47476	0.10062	2.0213e-05	1.40294e-05	0.57541		189.205	0.01559	0.06985	0.00127	0	0.07112		399.205	0.78373	0.00697	0.73889	0.74587		532.205	0.85175	0.78806	0.09652	0.88458
285.155	0.60892	0	0.50919	0.08993	1.42954e-05	1.08379e-05	0.59915		189.155	0.02169	0.05816	0.00102	0	0.05918		399.155	0.65626	0.00852	0.70563	0.71415		532.155	0.86011	0.81579	0.08845	0.90424
285.105	0.61635	0	0.54363	0.08011	1.004e-05	8.37777e-06	0.62375		189.105	-0.00252	0.04809	0.000807528	0	0.0489		399.105	0.66474	0.01035	0.67136	0.68171		532.105	0.94666	0.84125	0.08076	0.92201
285.055	0.63574	6.64902e-08	0.57771	0.07117	6.98148e-06	6.44955e-06	0.64889		189.055	0.01485	0.03944	0.000638752	0	0.04008		399.055	0.61022	0.0125	0.6364	0.6489		532.055	0.92557	0.86413	0.07347	0.9376
285.005	0.68853	1.3298e-07	0.61105	0.06302	4.85379e-06	4.85379e-06	0.67407		189.005	0.00122	0.03218	0.000503731	0	0.03268		399.005	0.62946	0.015	0.6011	0.61609		532.005	0.95478	0.88414	0.06658	0.95072
284.955	0.69937	3.98941e-07	0.64312	0.0556	3.32451e-06	3.72345e-06	0.69874		188.955	0.02771	0.02608	0.000399869	0	0.02647		398.955	0.60278	0.01791	0.56574	0.58365		531.955	1	0.90102	0.06012	0.96114
284.905	0.72325	9.97354e-07	0.67348	0.0489	2.26067e-06	2.85908e-06	0.72238		188.905	0.07188	0.02096	0.000314183	0	0.02128		398.905	0.51325	0.02123	0.53061	0.55184		531.905	0.95943	0.91455	0.05407	0.96862
284.855	0.7495	2.26067e-06	0.70176	0.04285	1.52928e-06	2.12769e-06	0.74461		188.855	0.09189	0.01676	0.000244076	0	0.01701		398.855	0.5042	0.02506	0.49597	0.52102		531.855	0.91626	0.92453	0.04846	0.97299
284.805	0.76728	5.11975e-06	0.72755	0.03742	1.06384e-06	1.66226e-06	0.76498		188.805	0.05369	0.01333	0.000189548	0	0.01352		398.805	0.59555	0.02934	0.46203	0.49137		531.805	0.95705	0.93085	0.04326	0.97411
284.755	0.78507	1.09709e-05	0.75046	0.03258	6.64902e-07	1.19682e-06	0.78305		188.755	-0.01523	0.01051	0.000148004	0	0.01065		398.755	0.47591	0.03418	0.429	0.46318		531.755	0.9471	0.93339	0.03852	0.97192
284.705	0.78054	2.3604e-05	0.77013	0.02831	4.65432e-07	9.30863e-07	0.79847		188.705	-0.01717	0.00824	0.000114248	0	0.00836		398.705	0.38585	0.03953	0.39705	0.43659		531.705	0.9297	0.93214	0.03419	0.96633
284.655	0.80981	4.90698e-05	0.78578	0.02452	3.32451e-07	7.31393e-07	0.81035		188.655	-0.03082	0.00643	8.82828e-05	0	0.00651		398.655	0.41327	0.04542	0.36631	0.41174		531.655	0.97766	0.9271	0.03023	0.95734
284.605	0.81371	9.92034e-05	0.79749	0.02117	2.65961e-07	5.31922e-07	0.81875		188.605	-0.04801	0.00497	6.75104e-05	0	0.00504		398.605	0.41097	0.05185	0.3369	0.38874		531.605	0.96633	0.91836	0.02664	0.945
284.555	0.8383	0.000196412	0.80512	0.01821	1.3298e-07	3.32451e-07	0.82353		188.555	-0.00761	0.00382	5.19311e-05	0	0.00388		398.555	0.35427	0.05874	0.3089	0.36764		531.555	0.86757	0.90601	0.0234	0.92941
284.505	0.82716	0.000379327	0.80853	0.01561	6.64902e-08	2.65961e-07	0.82452		188.505	-0.02103	0.00293	3.89483e-05	0	0.00297		398.505	0.34863	0.06611	0.28237	0.34848		531.505	0.91222	0.89024	0.02047	0.91071
284.455	0.83735	0.000711778	0.80765	0.01334	6.64902e-08	1.99471e-07	0.82171		188.455	-0.04732	0.00222	3.11586e-05	0	0.00225		398.455	0.30585	0.07382	0.25735	0.33118		531.455	0.91847	0.87125	0.01786	0.88912
284.405	0.80737	0.00131	0.80239	0.01137	0	1.3298e-07	0.81507		188.405	-0.05699	0.00168	2.3369e-05	0	0.0017		398.405	0.30477	0.08184	0.23387	0.31571		531.405	0.88309	0.8493	0.01555	0.86485
284.355	0.786	0.00234	0.79255	0.00967	6.64902e-08	1.3298e-07	0.80456		188.355	0.00422	0.00126	1.81759e-05	0	0.00128		398.355	0.31964	0.09	0.21191	0.30192		531.355	0.87976	0.82466	0.01349	0.83815
284.305	0.77584	0.00408	0.77872	0.0082	6.64902e-08	1.3298e-07	0.79101		188.305	0.08541	0.000939952	1.29828e-05	0	0.000952935		398.305	0.29913	0.09819	0.19147	0.28967		531.305	0.80672	0.79762	0.01167	0.80928
284.255	0.7255	0.00696	0.76115	0.00693	0	6.64902e-08	0.77505		188.255	0.03586	0.00069328	1.03862e-05	0	0.000703666		398.255	0.27674	0.10624	0.17252	0.27876		531.255	0.81263	0.7685	0.01005	0.77855
284.205	0.76144	0.01157	0.74013	0.00584	0	6.64902e-08	0.75754		188.205	0.02833	0.000514117	7.78966e-06	0	0.000521907		398.205	0.25378	0.11399	0.15501	0.269		531.205	0.72479	0.73766	0.00863	0.7463
284.155	0.74406	0.0187	0.71599	0.0049	0	0	0.73959		188.155	0.07173	0.0003765	7.78966e-06	0	0.000381693		398.155	0.28791	0.12121	0.13889	0.2601		531.155	0.68618	0.70545	0.00739	0.71284
284.105	0.7261	0.02956	0.68895	0.0041	0	6.64902e-08	0.72261		188.105	-0.03414	0.000272638	5.19311e-06	0	0.000277831		398.105	0.23904	0.1278	0.12413	0.25193		531.105	0.68685	0.67219	0.00631	0.6785
284.055	0.72948	0.04549	0.6595	0.00343	0	0	0.70841		188.055	-0.02707	0.000197338	2.59655e-06	0	0.000199935		398.055	0.22985	0.13344	0.11067	0.24411		531.055	0.66041	0.63821	0.00538	0.64358
284.005	0.70823	0.0681	0.62822	0.00286	0	0	0.69916		188.005	0.01629	0.000140214	2.59655e-06	0	0.00014281		398.005	0.25315	0.13812	0.0984	0.23652		531.005	0.62016	0.60381	0.00457	0.60838
283.955	0.69989	0.09941	0.59553	0.00237	0	0	0.69731		187.955	-0.03014	0.000101266	2.59655e-06	0	0.000101266		397.955	0.24521	0.14157	0.08727	0.22885		530.955	0.61282	0.56931	0.00386	0.57317
283.905	0.73868	0.14109	0.56185	0.00196	0	0	0.7049		187.905	-0.03796	7.01069e-05	0	0	7.27035e-05		397.905	0.25527	0.14376	0.0772	0.22096		530.905	0.56718	0.53495	0.00326	0.53821
283.855	0.73643	0.19441	0.52756	0.00162	0	0	0.7236		187.855	0.05797	4.93345e-05	0	0	4.93345e-05		397.855	0.19177	0.14461	0.06812	0.21273		530.855	0.51653	0.501	0.00274	0.50373
283.805	0.76705	0.26017	0.49307	0.00133	0	0	0.75457		187.805	0.04171	3.37552e-05	0	0	3.37552e-05		397.805	0.21054	0.14403	0.05995	0.20398		530.805	0.46242	0.46767	0.00229	0.46996
283.755	0.80471	0.33717	0.45877	0.00109	0	0	0.79703		187.755	-0.01809	2.3369e-05	0	0	2.3369e-05		397.755	0.19028	0.14217	0.05263	0.1948		530.755	0.41254	0.43516	0.00192	0.43708
283.705	0.82979	0.42243	0.42498	0.00089323	0	0	0.8483		187.705	0.08138	1.81759e-05	0	0	1.81759e-05		397.705	0.16238	0.13889	0.04608	0.18497		530.705	0.38376	0.40363	0.0016	0.40523
283.655	0.88939	0.5107	0.39196	0.000729664	0	0	0.90339		187.655	-0.05218	1.29828e-05	0	0	1.29828e-05		397.655	0.16629	0.1345	0.04025	0.17475		530.655	0.38422	0.37324	0.00133	0.37457
283.605	0.9543	0.59438	0.35994	0.000593957	0	0	0.9549		187.605	-0.06381	7.78966e-06	0	0	7.78966e-06		397.605	0.14757	0.12899	0.03507	0.16405		530.605	0.31884	0.34408	0.0011	0.34518
283.555	0.98951	0.66478	0.32915	0.000481855	0	0	0.99441		187.555	0.04292	5.19311e-06	0	0	5.19311e-06		397.555	0.17078	0.1226	0.03048	0.15308		530.555	0.314	0.31626	0.000911709	0.31717
283.505	0.98364	0.71268	0.29988	0.000389433	0	0	1.01295		187.505	-0.00193	2.59655e-06	0	0	2.59655e-06		397.505	0.13069	0.11549	0.02643	0.14191		530.505	0.27483	0.28983	0.000749878	0.29058
283.455	1	0.73195	0.27212	0.000313634	0	0	1.00438		187.455	-0.00605	2.59655e-06	0	0	2.59655e-06		397.455	0.12324	0.10783	0.02285	0.13069		530.455	0.24661	0.26485	0.00061606	0.26546
283.405	0.97366	0.71999	0.24593	0.000251666	0	0	0.96618		187.405	-0.07416	2.59655e-06	0	0	2.59655e-06		397.405	0.10793	0.09984	0.01972	0.11955		530.405	0.22003	0.24133	0.000505004	0.24184
283.355	0.93544	0.67779	0.22138	0.000201731	0	0	0.89937		187.355	-0.00859	2.59655e-06	0	0	2.59655e-06		397.355	0.10088	0.09166	0.01697	0.10863		530.355	0.20394	0.21929	0.000412958	0.2197
283.305	0.80622	0.61187	0.19849	0.000161505	0	0	0.81051		187.305	-0.03529	0	0	0	0		397.305	0.13037	0.08347	0.01457	0.09804		530.305	0.19887	0.19871	0.000336169	0.19904
283.255	0.71229	0.53051	0.17736	0.000128792	0	0	0.708		187.255	-5.19311e-05	0	0	0	0		397.255	0.09503	0.07543	0.01247	0.0879		530.255	0.17765	0.17957	0.000272637	0.17984
283.205	0.62487	0.44251	0.15797	0.000102395	0	0	0.60059		187.205	0.05245	0	0	0	0		397.205	0.09717	0.06763	0.01066	0.07829		530.205	0.1558	0.16184	0.000220361	0.16206
283.155	0.50164	0.356	0.14018	8.10516e-05	0	0	0.49626		187.155	-0.01347	0	0	0	0		397.155	0.06191	0.0602	0.00908	0.06928		530.155	0.12346	0.14547	0.000177589	0.14565
283.105	0.39224	0.27669	0.12392	6.39636e-05	0	0	0.40067		187.105	-0.05672	0	0	0	0		397.105	0.06189	0.0532	0.00772	0.06092		530.105	0.12745	0.13042	0.000142822	0.13056
283.055	0.29429	0.20837	0.10913	5.02666e-05	0	0	0.31755		187.055	0.01577	0	0	0	0		397.055	0.04244	0.04667	0.00655	0.05322		530.055	0.11081	0.11662	0.000114808	0.11673
283.005	0.21957	0.15217	0.09574	3.94952e-05	0	0	0.24795		187.005	0.02896	0	0	0	0		397.005	0.01609	0.04068	0.00554	0.04622		530.005	0.10756	0.10401	9.20464e-05	0.1041
282.955	0.17913	0.10784	0.08381	3.0918e-05	0	0	0.19167		186.955	0.00539	0	0	0	0		396.955	0.05204	0.03519	0.00467	0.03987		529.955	0.10715	0.09253	7.32869e-05	0.0926
282.905	0.1403	0.07445	0.07312	2.42024e-05	0	0	0.14759		186.905	0.05417	0	0	0	0		396.905	0.02335	0.03029	0.00393	0.03422		529.905	0.08412	0.08211	5.80292e-05	0.08217
282.855	0.10127	0.04998	0.06356	1.88167e-05	0	0	0.11356		186.855	0.03414	0	0	0	0		396.855	0.03675	0.02587	0.0033	0.02917		529.855	0.08618	0.07268	4.60232e-05	0.07272
282.805	0.08786	0.03263	0.05505	1.46279e-05	0	0	0.0877		186.805	0.01986	0	0	0	0		396.805	0.00906	0.02198	0.00277	0.02475		529.805	0.07276	0.06417	3.62683e-05	0.06421
282.755	0.05445	0.02082	0.0475	1.13033e-05	0	0	0.06834		186.755	0.07244	0	0	0	0		396.755	0.000958999	0.01855	0.00231	0.02086		529.755	0.06232	0.05652	2.85144e-05	0.05655
282.705	0.05847	0.01293	0.04085	8.64373e-06	0	0	0.05379		186.705	-0.0018	0	0	0	0		396.705	0.0183	0.01555	0.00193	0.01748		529.705	0.07376	0.04966	2.25113e-05	0.04968
282.655	0.0479	0.00782	0.03507	6.71551e-06	0	0	0.0429		186.655	-0.03154	0	0	0	0		396.655	0.03181	0.01298	0.0016	0.01458		529.655	0.06425	0.04353	1.75088e-05	0.04354
282.605	0.03529	0.00463	0.03001	5.11975e-06	0	0	0.03464		186.605	-0.03002	0	0	0	0		396.605	0.06056	0.01075	0.00133	0.01208		529.605	0.04236	0.03806	1.37569e-05	0.03807
282.555	0.03138	0.00267	0.02558	3.92292e-06	0	0	0.02825		186.555	-0.03515	0	0	0	0		396.555	0.02761	0.00887	0.0011	0.00997		529.555	0.03016	0.0332	1.05053e-05	0.03321
282.505	0.02316	0.00149	0.02173	2.99206e-06	0	0	0.02322		186.505	-0.05138	0	0	0	0		396.505	0.01827	0.00726	0.000912078	0.00817		529.505	0.03336	0.02888	8.25416e-06	0.02889
282.455	0.02238	0.000820822	0.01838	2.26067e-06	0	0	0.01921		186.455	0.01397	0	0	0	0		396.455	0.01801	0.00592	0.000752382	0.00667		529.455	0.0371	0.02507	6.25315e-06	0.02508
282.405	0.01365	0.000438836	0.01552	1.72875e-06	0	0	0.01596		186.405	-0.00338	0	0	0	0		396.405	-0.01937	0.00479	0.000619028	0.00541		529.405	0.02262	0.02171	5.00252e-06	0.02172
282.355	0.01487	0.000227862	0.01307	1.26331e-06	0	0	0.0133		186.355	-0.04302	0	0	0	0		396.355	0.01331	0.00386	0.000507076	0.00437		529.355	0.01782	0.01876	3.75189e-06	0.01876
282.305	0.00914	0.000116358	0.01098	9.97354e-07	0	0	0.01109		186.305	0.07467	0	0	0	0		396.305	0.03629	0.00309	0.00041488	0.00351		529.305	0.00932	0.01617	3.00151e-06	0.01617
282.255	0.00921	5.77135e-05	0.00918	7.31393e-07	0	0	0.00924		186.255	-0.05463	0	0	0	0		396.255	0.000437106	0.00246	0.000339148	0.0028		529.255	0.0148	0.0139	2.25113e-06	0.0139
282.205	0.01309	2.77929e-05	0.00765	5.31922e-07	0	0	0.00768		186.205	-0.04732	0	0	0	0		396.205	-0.00889	0.00195	0.000276587	0.00223		529.205	0.01004	0.01192	1.75088e-06	0.01193
282.155	0.00384	1.31651e-05	0.00635	3.98941e-07	0	0	0.00636		186.155	0.02049	0	0	0	0		396.155	0.04091	0.00154	0.000224727	0.00176		529.155	0.01395	0.0102	1.25063e-06	0.01021
282.105	0.000933324	6.05061e-06	0.00526	3.32451e-07	0	0	0.00527		186.105	-0.00278	0	0	0	0		396.105	0.04649	0.00121	0.000181922	0.00139		529.105	0.00902	0.00871	1.0005e-06	0.00871
282.055	0.00422	2.65961e-06	0.00435	1.99471e-07	0	0	0.00436		186.055	0.00277	0	0	0	0		396.055	0.02228	0.00093842	0.000147348	0.00109		529.055	0.03594	0.00742	7.50378e-07	0.00742
282.005	0.0049	1.19682e-06	0.00359	1.99471e-07	0	0	0.00359		186.005	0.02802	0	0	0	0		396.005	0.0103	0.00072851	0.000118537	0.000847047		529.005	0.01259	0.00631	5.00252e-07	0.00631
																395.955	-0.00233	0.000560582	9.46652e-05	0.000656071		528.955	0.00606	0.00535	2.50126e-07	0.00535
																395.905	-0.0227	0.000429698	7.65553e-05	0.000506253		528.905	0.01208	0.00452	2.50126e-07	0.00452
																395.855	-0.00221	0.000328447	6.17382e-05	0.000389362		528.855	0.0174	0.00381	2.50126e-07	0.00381
																395.805	-0.00294	0.000247776	4.85673e-05	0.000296343		528.805	0.02129	0.00321	2.50126e-07	0.00321
																395.755	-0.03577	0.000187684	3.86892e-05	0.000226373		528.755	0.01509	0.0027	2.50126e-07	0.0027
																395.705	0.01203	0.000140763	3.12807e-05	0.00017122		528.705	0.00197	0.00226	2.50126e-07	0.00226
																395.655	0.00247	0.000105366	2.46953e-05	0.000130062		528.655	0.00434	0.00189	0	0.00189
																395.605	-0.0142	7.82017e-05	1.97562e-05	9.71347e-05		528.605	-0.01581	0.00158	2.50126e-07	0.00158
																395.555	-0.01408	5.76223e-05	1.56403e-05	7.24394e-05		528.555	0.00228	0.00131	0	0.00131
																395.505	0.03612	4.19819e-05	1.23476e-05	5.43296e-05		528.505	0.00481	0.00109	0	0.00109
																395.455	0.02015	3.04575e-05	9.05493e-06	4.03356e-05		528.455	0.002	0.000903705	0	0.000903705
																395.405	0.01486	2.22257e-05	7.40858e-06	2.96343e-05		528.405	-0.01161	0.000746876	0	0.000746876
																395.355	-0.0093	1.64635e-05	5.76223e-06	2.22257e-05		528.355	-0.011	0.00061606	0	0.00061606
																395.305	-0.00972	1.15245e-05	4.93905e-06	1.64635e-05		528.305	-0.00109	0.000507005	0	0.000507005
																395.255	-0.00937	8.23175e-06	3.2927e-06	1.15245e-05		528.255	0.00144	0.00041621	0	0.00041621
																395.205	-0.00702	5.76223e-06	2.46953e-06	8.23175e-06		528.205	0.00448	0.000340672	0	0.000340672
																395.155	-0.01352	4.11588e-06	2.46953e-06	6.5854e-06		528.155	-0.02559	0.00027839	0	0.00027839
																395.105	-0.00355	3.2927e-06	1.64635e-06	4.93905e-06		528.105	-0.01489	0.000227114	0	0.000227114
																395.055	0.018	1.64635e-06	8.23175e-07	3.2927e-06		528.055	-0.01178	0.000184593	0	0.000184593
																395.005	0.04678	1.64635e-06	8.23175e-07	2.46953e-06		528.005	0.00233	0.000149825	0	0.000149825
																394.955	0.03366	8.23175e-07	8.23175e-07	1.64635e-06		527.955	0.01538	0.000121061	0	0.000121061
																394.905	0.02475	0	0	8.23175e-07		527.905	0.01831	9.80494e-05	0	9.80494e-05
																394.855	-0.00869	0	0	8.23175e-07		527.855	0.01408	7.90398e-05	0	7.90398e-05
																394.805	0.00171	0	0	8.23175e-07		527.805	0.01177	6.32819e-05	0	6.32819e-05
																394.755	0.01885	8.23175e-07	8.23175e-07	8.23175e-07		527.755	-0.0042	5.07756e-05	0	5.07756e-05
																394.705	-0.02198	0	0	8.23175e-07		527.705	-0.00297	4.07705e-05	0	4.07705e-05
																394.655	0.01497	0	0	0		527.655	0.00902	3.25164e-05	0	3.25164e-05
																394.605	0.01366	0	0	0		527.605	0.0066	2.5763e-05	0	2.5763e-05
																394.555	0.02474	0	0	0		527.555	0.0052	2.05103e-05	0	2.05103e-05
																394.505	0.01214	8.23175e-07	8.23175e-07	8.23175e-07		527.505	0.01131	1.62582e-05	0	1.62582e-05
																394.455	-0.00582	0	0	0		527.455	0.00197	1.27564e-05	0	1.27564e-05
																394.405	0.00722	0	0	0		527.405	-0.00277	1.0005e-05	0	1.0005e-05
																394.355	0.01675	0	0	0		527.355	0.00301	8.00403e-06	0	8.00403e-06
																394.305	0.01088	0	0	0		527.305	0.0101	6.25315e-06	0	6.25315e-06
																394.255	0.06241	0	0	0		527.255	0.000611808	5.00252e-06	0	5.00252e-06
																394.205	0.04493	0	0	0		527.205	0.00764	4.00202e-06	0	4.00202e-06
																394.155	0.02202	0	0	0		527.155	0.01524	3.00151e-06	0	3.00151e-06
																394.105	-0.00848	0	0	0		527.105	-0.0036	2.50126e-06	0	2.50126e-06
																394.055	0.02105	0	0	0		527.055	0.00566	1.75088e-06	0	1.75088e-06
																394.005	0.01644	0	0	0		527.005	0.01211	1.50076e-06	0	1.50076e-06

## Sheet: Figure 3
Figure 3c
	Length	Width
Exposure time (s)	Rog length (micrometers)	Rog length (micrometers)
60	67.3	9.8
30	63.8	10
10	58.3	9.6
5	54.6	9.3
2	49.7	9.6
1	38	9.4
0.5	24.6	9.4
0.01	14.8

## Sheet: Figure 4a 
Intensity (cts) is recorded for a 50 microns x 50 microns region
	0	1	0	1	0	0	0	0	0	0	0	0	0	0	1	0	0	0	1	0	0	0	1	1	0	1	0	0	1	1	2	0	0	0	1	0	0	0	0	1	0	1	0	0	0	0	0	0	1
	0	1	1	0	0	0	0	0	0	0	0	0	0	1	0	0	0	0	0	0	0	0	0	0	0	0	0	0	0	0	0	0	0	0	0	1	0	0	0	0	0	0	1	0	0	1	1	0	0
	1	0	1	0	0	1	0	0	0	0	1	0	0	0	1	0	0	0	0	0	0	0	1	0	0	0	0	0	1	0	0	0	1	0	0	0	0	0	0	0	1	0	0	0	0	0	2	0	0
	0	0	1	0	0	0	1	0	0	0	0	0	0	0	0	0	0	0	0	0	0	0	0	0	0	0	1	0	0	0	2	0	1	0	1	0	0	0	0	0	0	0	0	0	0	1	0	0	0
	0	1	1	1	2	1	3	0	0	1	0	0	0	0	1	0	0	0	1	0	0	0	0	1	0	1	0	0	0	0	0	1	0	0	0	0	0	0	0	0	0	0	0	1	0	0	1	0	1
	0	0	5	14	15	14	9	3	3	1	0	0	0	1	1	0	0	1	1	1	0	1	0	0	0	0	0	0	0	2	0	0	1	1	0	0	0	0	1	0	0	0	0	0	1	0	0	0	0
	0	22	46	58	46	42	21	6	1	4	0	1	0	0	0	0	0	0	1	0	0	0	0	0	1	0	0	0	0	0	1	0	0	1	0	0	1	1	0	0	0	0	0	0	0	0	0	0	0
	1	27	57	77	55	49	37	18	7	6	1	0	0	0	0	1	0	0	0	0	0	0	0	1	0	1	1	0	1	2	1	0	0	0	1	0	0	1	0	0	1	0	0	0	1	0	0	0	0
	3	29	55	71	79	68	44	16	12	3	3	1	1	0	0	0	1	0	1	0	0	0	0	0	1	1	0	0	2	0	0	1	0	1	0	0	2	0	0	0	1	0	0	0	0	0	0	0	0
	7	30	61	59	70	72	67	31	19	9	4	5	2	0	2	0	2	1	0	1	0	0	0	1	1	0	0	0	0	0	0	0	2	0	0	0	1	0	0	0	0	0	0	0	0	1	0	1	2
	6	34	49	44	38	49	38	32	18	7	11	2	5	4	1	2	2	0	2	1	1	0	0	0	0	0	1	1	0	1	1	1	0	0	0	0	1	0	0	1	0	0	1	0	0	0	0	0	0
	14	18	21	13	17	18	21	13	18	5	6	3	5	4	3	10	2	4	1	1	0	1	0	1	1	0	0	1	2	0	0	1	1	0	1	1	0	0	1	0	0	1	0	2	0	0	0	0	0
	4	17	14	13	4	7	9	3	6	10	6	4	7	6	5	0	7	8	7	3	5	3	2	1	0	0	0	0	1	2	1	1	0	1	0	0	0	2	0	1	1	1	0	0	1	0	0	0	1
	6	2	4	3	1	6	1	2	5	4	5	8	11	12	9	13	8	2	7	9	4	3	4	2	1	3	0	0	4	1	1	1	1	0	0	0	0	0	0	0	1	0	0	0	0	2	0	0	0
	7	5	7	5	2	1	1	2	3	3	6	4	3	8	2	6	5	9	16	13	8	1	2	3	5	5	2	0	3	6	3	1	0	1	1	4	0	0	1	0	0	1	3	1	0	0	0	0	0
	1	0	3	3	1	0	0	4	2	1	2	1	1	4	0	1	5	4	4	6	7	9	9	9	9	14	8	6	2	15	4	9	8	4	1	1	0	0	2	0	0	0	2	2	0	0	0	0	0
	4	5	2	7	3	1	2	0	4	3	6	3	0	3	2	2	3	5	0	4	3	1	9	9	9	3	3	12	14	18	16	21	33	14	12	8	2	2	2	0	1	0	1	0	0	2	0	0	0
	5	2	3	7	5	2	10	12	3	9	8	4	1	5	1	0	3	2	0	5	3	3	2	7	8	7	8	7	8	17	31	28	22	28	21	18	7	4	5	5	3	0	1	1	0	1	0	0	0
	15	11	7	6	4	4	11	16	32	21	14	11	8	8	5	6	2	0	1	2	0	1	2	1	3	4	6	5	6	9	7	8	15	12	11	7	6	11	6	6	3	2	1	1	1	1	1	1	1
	28	11	9	15	23	12	17	15	18	18	20	13	26	29	11	14	16	8	7	7	1	1	2	2	1	2	3	0	2	7	7	4	5	7	5	6	11	12	12	6	6	4	6	2	4	1	1	1	1
	20	7	7	7	5	5	3	3	9	9	19	24	27	15	30	24	28	14	19	11	6	6	3	3	5	1	1	2	1	1	5	4	6	2	4	3	3	3	3	4	5	5	12	7	6	4	0	0	3
	11	2	3	3	0	2	2	1	4	5	5	9	8	18	18	22	26	17	19	16	9	10	4	1	4	4	1	1	4	1	1	2	2	2	1	0	4	1	4	1	5	6	14	9	15	8	7	3	1
	3	3	1	0	2	0	0	0	2	1	5	4	3	0	11	6	12	10	15	15	24	26	13	3	4	5	6	5	1	2	3	2	1	1	4	0	1	3	1	0	3	3	7	11	11	9	10	7	7
	1	0	0	0	0	0	0	0	0	0	0	0	2	3	3	4	3	7	2	13	9	9	19	13	6	11	13	6	9	5	0	4	0	3	2	1	0	0	1	1	3	4	6	2	7	8	11	12	4
	1	0	0	2	2	1	1	1	0	2	0	0	2	2	3	1	4	2	1	4	4	6	6	13	10	6	15	7	12	10	4	2	8	5	0	2	1	4	1	4	5	1	1	4	3	7	4	9	12
	0	0	1	1	0	0	1	0	1	2	0	1	1	0	1	2	0	1	1	0	2	2	2	5	6	1	5	5	6	2	12	5	4	4	1	2	2	3	2	5	4	3	6	0	3	6	8	9	7
	0	1	1	3	0	1	0	0	0	0	0	0	0	0	0	1	0	1	1	0	0	2	3	0	4	0	2	1	2	1	3	1	2	2	4	6	6	4	5	8	8	9	5	3	4	9	6	10	18
	0	0	0	1	0	0	0	0	0	0	2	1	0	2	0	0	0	0	2	1	1	0	0	0	0	0	0	0	3	0	0	2	1	1	3	5	3	8	5	9	17	6	9	9	15	8	9	21	20
	0	0	0	0	0	0	0	1	0	1	0	0	0	1	2	0	1	0	0	1	0	0	0	0	0	2	1	0	1	0	0	2	0	1	2	6	3	9	9	4	5	11	5	9	12	13	22	22	23
	2	0	1	1	1	0	1	0	0	0	0	0	0	1	0	0	0	0	1	0	0	1	0	0	1	0	0	0	0	1	0	3	0	1	0	2	0	2	1	1	8	9	14	25	8	10	8	13	15
	1	0	0	0	0	1	0	0	0	0	0	0	0	0	0	0	0	0	0	0	1	2	0	0	1	0	1	0	1	1	1	0	0	2	2	0	2	0	1	2	0	1	0	3	2	2	3	8	7
	0	0	0	0	0	1	1	0	0	0	0	0	1	1	0	0	0	1	0	1	1	1	0	0	0	0	0	0	2	0	0	0	0	0	1	0	2	2	1	0	2	1	0	0	1	0	1	5	2
	0	1	0	1	0	0	0	0	1	0	0	1	0	0	0	0	0	0	0	0	0	0	0	0	1	0	0	1	3	0	0	0	0	0	0	0	0	0	0	0	0	0	2	1	1	0	1	0	3
	0	0	0	0	0	0	0	0	0	0	0	0	0	0	0	0	0	0	1	0	0	0	0	0	1	0	0	0	0	0	0	1	0	1	0	0	0	0	0	0	0	0	1	0	1	0	0	0	0
	0	0	0	0	0	1	0	0	0	0	0	0	1	0	1	0	0	1	0	0	1	0	0	0	0	0	0	1	0	0	0	0	2	0	0	1	0	0	0	0	0	0	0	0	0	0	1	0	0
	0	0	0	0	0	1	0	0	0	1	0	0	1	0	0	1	0	0	0	0	0	0	1	0	0	0	0	0	0	0	0	0	0	0	0	1	0	1	0	1	1	0	0	1	0	0	0	0	0
	0	0	0	1	0	0	0	0	0	0	0	0	0	0	1	0	1	0	1	0	0	0	0	1	0	0	0	0	0	0	0	0	0	0	0	0	0	0	0	0	0	0	0	0	0	1	0	0	0
	1	0	1	0	0	0	0	1	0	0	1	0	0	0	0	0	0	0	0	0	0	0	0	0	0	0	0	0	1	0	0	1	3	0	0	0	0	2	0	1	0	0	0	0	1	0	2	0	0
	0	0	1	0	0	0	0	1	0	0	0	0	0	0	0	0	0	1	0	0	0	1	0	0	0	0	0	0	0	2	0	1	0	0	0	0	1	0	0	0	0	0	0	1	0	1	1	0	1
	0	0	1	0	0	1	0	1	0	0	2	0	0	1	0	0	0	0	1	1	0	0	0	1	0	0	0	0	0	0	0	0	0	0	0	0	0	0	0	0	0	0	0	1	0	0	0	0	0
	0	0	0	0	0	0	2	0	1	0	0	2	0	0	0	0	0	1	0	0	0	0	0	1	3	0	0	1	0	0	0	1	0	0	0	0	0	1	0	1	1	0	1	0	0	1	1	0	0
	0	0	0	1	0	0	0	0	0	1	0	0	1	0	0	0	1	0	0	1	0	0	1	0	0	1	0	0	0	0	0	1	0	0	0	0	0	0	0	0	1	2	0	0	0	0	0	0	1
	0	0	0	0	0	0	0	2	0	0	0	0	0	0	1	0	0	0	0	0	0	0	0	1	0	0	0	0	1	1	0	0	0	0	0	0	1	0	0	1	0	0	0	1	0	0	0	1	0
	0	0	1	0	0	1	2	1	2	0	0	0	0	0	0	0	1	1	0	0	1	1	0	1	0	0	0	0	0	0	0	0	0	0	0	0	0	1	0	0	0	0	0	0	0	0	0	0	0
	0	0	0	0	0	2	0	0	1	0	0	0	1	0	0	1	0	0	0	0	0	0	0	0	0	0	0	0	0	0	1	0	0	2	0	0	0	1	2	0	1	0	0	0	0	0	0	1	0
	2	0	0	0	0	0	0	0	0	0	0	0	1	0	0	0	1	0	0	1	1	0	1	0	0	0	0	0	0	0	0	0	0	1	0	0	0	0	3	0	0	0	0	0	0	0	0	1	0
	0	0	0	0	0	2	0	0	0	0	1	0	0	1	0	0	0	0	0	2	0	0	0	0	1	0	0	0	0	1	0	0	0	0	0	0	0	0	1	0	0	1	0	0	1	0	1	0	0
	0	0	1	1	2	0	0	0	0	1	0	0	0	0	0	0	1	1	0	0	0	1	0	1	0	0	0	0	1	0	1	1	0	0	0	0	0	0	0	0	0	1	0	0	0	0	0	0	0
	1	0	0	1	0	0	0	0	0	0	0	0	0	0	0	0	0	0	0	0	0	0	0	1	0	0	0	0	0	0	0	0	0	0	0	0	0	0	2	0	0	0	0	0	0	2	1	0	1
	0	0	0	0	0	0	0	0	0	1	1	1	0	1	0	0	0	0	0	0	0	0	0	0	1	0	0	0	1	0	0	0	0	1	1	0	0	0	0	0	0	0	0	0	0	1	0	0	0
[truncated: 5 more columns]

## Sheet: Figure 4 b and c
Figure 4b						Figure 4c
	Region 1	Region 2	Region 3				Shell		Cluster
Wavelength (nm)	Intensity (arb. Units)	Intensity (arb. Units)	Intensity (arb. Units)			time (s)	Intensity (x1000 arb. units)	time (s)	Intensity (x1000 arb. units)
427.65	4.66667	1	0			0	0	0	0
428.3	4	1.66667	4			0.128	0	0.128	0
428.95	3	0.66667	-1			0.256	0	0.256	0
429.6	2.66667	0.33333	2.33333			0.384	0	0.384	0
430.25	3.66667	2.33333	1.66667			0.512	0	0.512	0
430.9	6.66667	3.66667	3.33333			0.64	0	0.64	0
431.55	4.33333	4	-0.66667			0.768	0	0.768	0
432.2	5.33333	3.33333	1.66667			0.896	0	0.896	0
432.85	10.3333	5.33333	6			1.024	0	1.024	0
433.5	5.33333	7.33333	4			1.152	0	1.152	0
434.15	-0.33333	2	1			1.28	0	1.28	0
434.8	-1	1.33333	-1			1.408	0	1.408	0
435.45	9.66667	7	6			1.536	0	1.536	0
436.1	6	6.33333	5.33333			1.664	0	1.664	0
436.75	4.66667	1.33333	-1			1.792	0	1.792	0
437.4	4.33333	3	2.66667			1.92	0	1.92	0
438.05	3.66667	0	-0.33333			2.048	0	2.048	0
438.7	4.66667	5	2.66667			2.176	0	2.176	0
439.35	4	3.33333	2.33333			2.304	0	2.304	0
440	4.66667	3.66667	3			2.432	0	2.432	0
440.65	0.66667	-5	-4.33333			2.56	0	2.56	0
441.3	2.66667	2	1.33333			2.688	0	2.688	0
441.95	7.66667	6.66667	6.33333			2.816	0	2.816	0
442.6	3.66667	2.66667	1.66667			2.944	0	2.944	0
443.25	6	0.66667	4			3.072	0	3.072	0
443.9	5.33333	0	1			3.2	0	3.2	0
444.55	2.33333	0.66667	-2.33333			3.328	0	3.328	0
445.2	7.66667	2	3.66667			3.456	0	3.456	0
445.85	1.33333	-1	-1.33333			3.584	0	3.584	0
446.5	10.6667	6.66667	4			3.712	0	3.712	0
447.15	6.33333	3.33333	1.66667			3.84	0	3.84	0
447.8	5	2.66667	1.66667			3.968	0	3.968	0
448.45	8.66667	4.66667	4.66667			4.096	0	4.096	0
449.1	4.33333	1.66667	2.66667			4.224	0	4.224	0
449.75	11.3333	6	5.66667			4.352	0	4.352	0
450.4	10.3333	6	6			4.48	0	4.48	0
451.05	4.33333	1.33333	4.33333			4.608	0	4.608	0
451.7	6.33333	3.66667	2.33333			4.736	0	4.736	0
452.35	6.33333	0.33333	0.33333			4.864	0	4.864	0
453	8	1.33333	4			4.992	0	4.992	0
453.65	4.33333	2.33333	-2.33333			5.12	0	5.12	0
454.3	9	5	4.33333			5.248	0	5.248	0
454.95	3	-1	-2.33333			5.376	0	5.376	0
455.6	7	0.66667	1			5.504	0	5.504	0
456.25	9	7.33333	3			5.632	0	5.632	0
456.9	10	3.66667	4			5.76	0	5.76	0
457.55	6.66667	1.66667	0			5.888	0	5.888	0
458.2	10.3333	6.33333	8.66667			6.016	0	6.016	0
458.85	7	5	3.66667			6.144	0	6.144	0
459.5	9.66667	8.33333	1.33333			6.272	0	6.272	0
460.15	14.3333	7	6			6.4	0	6.4	0
460.8	11	5.33333	1			6.528	0	6.528	0
461.45	8	4.33333	3			6.656	0	6.656	0
462.1	9.66667	6.33333	4.66667			6.784	0	6.784	0
462.75	6.66667	1.66667	0			6.912	0	6.912	0
463.4	7.66667	2.33333	5.33333			7.04	0	7.04	0
464.05	12.6667	8	2.33333			7.168	0	7.168	0
464.7	9.33333	5.33333	3			7.296	0	7.296	0
465.35	11.6667	4.66667	2.33333			7.424	0	7.424	0
466	12	1.66667	0.66667			7.552	0	7.552	0
466.65	11	8.33333	5			7.68	0	7.68	0
467.3	7.66667	5.33333	2			7.808	0	7.808	0
467.95	10.3333	3	4.33333			7.936	0	7.936	0
468.6	15.6667	10	9.33333			8.064	0	8.064	0
469.25	10	4.66667	5			8.192	0	8.192	0
469.9	18	11.3333	7.66667			8.32	0	8.32	0
470.55	17.3333	12	8			8.448	0	8.448	0
471.2	13.3333	7.33333	3			8.576	0	8.576	0
471.85	9	3.33333	1.33333			8.704	0	8.704	0
472.5	13.3333	12.3333	2.33333			8.832	0	8.832	0
473.15	17.6667	12.3333	8			8.96	0	8.96	0
473.8	20.6667	14.6667	9.66667			9.088	0	9.088	0
474.45	16	11.6667	6			9.216	0	9.216	0
475.1	21.3333	14	7			9.344	0	9.344	0
475.75	18	13.6667	3.66667			9.472	0	9.472	0
476.4	22.6667	15	8.33333			9.6	0	9.6	0
477.05	21.3333	12.3333	7			9.728	0	9.728	0
477.7	28	20	11.3333			9.856	0	9.856	0
478.35	29.3333	18.6667	7.33333			9.984	0	9.984	0
479	31.6667	20.6667	11			10.112	0	10.112	0
479.65	28.6667	16.3333	12.3333			10.24	0	10.24	0
480.3	40.3333	19.6667	11.3333			10.368	0	10.368	0
480.95	39.6667	23.3333	9.66667			10.496	0	10.496	0
481.6	40	26.6667	10			10.624	0	10.624	0
482.25	47.6667	27.6667	15.3333			10.752	0	10.752	0
482.9	49	29	9.33333			10.88	0	10.88	0
483.55	54.3333	29.6667	10.3333			11.008	0	11.008	0
484.2	55.6667	36.3333	20			11.136	0	11.136	0
484.85	68	39	17.6667			11.264	0	11.264	0
485.5	69.3333	38	15.3333			11.392	0	11.392	0
486.15	78.3333	39.6667	18.6667			11.52	0	11.52	0
486.8	89.6667	52	22			11.648	0	11.648	0
487.45	93.3333	48.3333	17.6667			11.776	0	11.776	0
488.1	98.6667	56.6667	23.6667			11.904	0	11.904	0
488.75	119	59	20			12.032	0	12.032	0
489.4	117.667	59.6667	21.3333			12.16	0	12.16	0
490.05	131.667	67.6667	24			12.288	0	12.288	0
490.7	157.333	76.6667	36			12.416	0	12.416	0
491.35	160.667	75.6667	24			12.544	0	12.544	0
492	176.667	83	26.6667			12.672	0	12.672	0
492.65	192	92.6667	28.3333			12.8	0	12.8	0
493.3	201.667	90.6667	24.6667			12.928	0	12.928	0
493.95	230.333	104	34			13.056	0	13.056	0
494.6	254.333	103.667	34			13.184	0	13.184	0
495.25	270	112.667	34.6667			13.312	0	13.312	0
495.9	285	114	36.3333			13.44	0	13.44	0
496.55	326.333	123	31.6667			13.568	0	13.568	0
497.2	345.333	133	36.3333			13.696	0	13.696	0
497.85	361.333	138.667	37.3333			13.824	0	13.824	0
498.5	412.333	158.333	40.6667			13.952	0	13.952	0
499.15	433.333	156	40			14.08	0	14.08	0
499.8	474.333	162	41.3333			14.208	0	14.208	0
500.45	515.333	178.333	50.6667			14.336	0	14.336	0
501.1	533.667	181.667	47.6667			14.464	0	14.464	0
501.75	566.333	193	43.3333			14.592	0	14.592	0
502.4	608	214.333	54.6667			14.72	0	14.72	0
503.05	652.667	213.667	51.3333			14.848	0	14.848	0
503.7	702	235	53			14.976	0	14.976	0
504.35	742	238	55.3333			15.104	0	15.104	0
505	775.667	255	49.3333			15.232	0	15.232	0
505.65	816.333	257.667	51.6667			15.36	0	15.36	0
506.3	869	282.333	63.6667			15.488	0	15.488	0
506.95	894.667	279	61			15.616	0	15.616	0
507.6	949.333	291.333	64.3333			15.744	0	15.744	0
508.25	1016.67	298.333	77			15.872	0	15.872	0
508.9	1048.67	299	67.6667			16	0	16	0
509.55	1097.67	330.333	72			16.128	0	16.128	0
510.2	1137	349	75			16.256	0	16.256	0
510.85	1167.67	340	75			16.384	0	16.384	0
511.5	1225	355	77.6667			16.512	0	16.512	0
512.15	1252.33	366.333	73.6667			16.64	0	16.64	0
512.8	1322.33	381	76.6667			16.768	0	16.768	0
513.45	1346	389	84.3333			16.896	0	16.896	0
514.1	1397.67	400	79.3333			17.024	0	17.024	0
514.75	1438	412	82.6667			17.152	0	17.152	0
515.4	1443.33	418.667	83.3333			17.28	0	17.28	0
516.05	1493.33	428.667	81.3333			17.408	0	17.408	0
516.7	1534.33	431.333	79.3333			17.536	0	17.536	0
517.35	1571.67	462.667	89.3333			17.664	0	17.664	0
518	1589.67	453.333	84.6667			17.792	0	17.792	0
518.65	1631	467.333	91.6667			17.92	0	17.92	0
519.3	1681.67	491	87			18.048	0	18.048	0
519.95	1699.67	488.667	95			18.176	0	18.176	0
520.6	1700.33	494.333	90.6667			18.304	0	18.304	0
521.25	1770.33	512.333	94.6667			18.432	0	18.432	0
521.9	1771.33	500.667	97.3333			18.56	0	18.56	0
522.55	1790.33	525	92.3333			18.688	0	18.688	0
523.2	1844.33	534	94.3333			18.816	0	18.816	0
523.85	1850.67	545.333	91.6667			18.944	0	18.944	0
524.5	1869.33	529	95			19.072	0	19.072	0
525.15	1905.67	552.667	105			19.2	0	19.2	0
525.8	1922.67	568.333	99			19.328	0	19.328	0
526.45	1925	585	100			19.456	0	19.456	0
527.1	1955.67	576.667	100.667			19.584	0	19.584	0
527.75	1986	586	102.333			19.712	0	19.712	0
528.4	1991.33	578.667	102.333			19.84	0	19.84	0
529.05	1996.67	579	106.667			19.968	0	19.968	0
529.7	1999.33	594	98.3333			20.096	0	20.096	0
530.35	2025.33	591	99.3333			20.224	0	20.224	0
531	2049.33	617.333	111			20.352	0	20.352	0
531.65	2047.33	621	109.333			20.48	0	20.48	0
532.3	2025.67	628.333	110.333			20.608	0	20.608	0
532.95	2052	627.667	103			20.736	0	20.736	0
533.6	2060.33	625.333	111			20.864	0	20.864	0
534.25	2086.33	636	111			20.992	0	20.992	0
534.9	2063.33	634.667	106.667			21.12	0	21.12	0
535.55	2076	643.333	118.667			21.248	0	21.248	0
536.2	2087	661.667	105.667			21.376	0	21.376	0
536.85	2088	643.333	100.667			21.504	0	21.504	0
537.5	2097	641.333	114.667			21.632	0	21.632	0
538.15	2078.33	641	113.667			21.76	0	21.76	0
538.8	2101.33	644	108.333			21.888	0	21.888	0
539.45	2098	668	113.667			22.016	0	22.016	0
540.1	2088.67	674	111.667			22.144	0	22.144	0
540.75	2093	668.667	113.667			22.272	0	22.272	0
541.4	2090.67	675.333	107			22.4	0	22.4	0
542.05	2105.67	672	114.667			22.528	0	22.528	0
542.7	2086.67	683.333	117.333			22.656	0	22.656	0
543.35	2092.33	674.333	114.333			22.784	0	22.784	0
544	2090.67	665	113.333			22.912	0	22.912	0
544.65	2079	678	121.333			23.04	0	23.04	0
545.3	2087	689.667	119			23.168	0	23.168	0
545.95	2088.33	701	113			23.296	0	23.296	0
546.6	2077.67	693.667	123.667			23.424	0	23.424	0
547.25	2092	702.667	117.333			23.552	0	23.552	0
547.9	2053.33	702.333	113.667			23.68	0	23.68	0
548.55	2084.67	702.333	114			23.808	0	23.808	0
549.2	2031	691.667	120.667			23.936	0	23.936	0
549.85	2025	705.667	113.667			24.064	0	24.064	0
550.5	2035.33	713	114			24.192	0	24.192	0
551.15	2038.33	714.667	114.333			24.32	0	24.32	0
551.8	2039.33	703	111.667			24.448	0	24.448	0
552.45	2037	711.667	119.667			24.576	0	24.576	0
553.1	2031.67	718	117.333			24.704	0	24.704	0
553.75	2012	708.333	114.333			24.832	0	24.832	0
554.4	1998.67	719.333	115			24.96	0	24.96	0
555.05	2000.67	718.333	118.667			25.088	0	25.088	0
555.7	1989.67	723.333	124.667			25.216	0	25.216	0
556.35	1996.67	722.333	117			25.344	0	25.344	0
557	1964.33	721	127			25.472	0	25.472	0
557.65	1988.33	742.667	117.667			25.6	0	25.6	0
558.3	1967	744.667	119.667			25.728	0	25.728	0
558.95	1972	726.667	115.667			25.856	0	25.856	0
559.6	1969.33	744.667	115.333			25.984	0	25.984	0
560.25	1934	735.667	127.333			26.112	0	26.112	0
560.9	1957	739.333	119			26.24	0	26.24	0
561.55	1968	732.667	117			26.368	0	26.368	0
562.2	1929	730	107			26.496	0	26.496	0
562.85	1926.67	722.667	112			26.624	0	26.624	0
563.5	1933.33	740.667	122.333			26.752	0	26.752	0
564.15	1913	723	119			26.88	0	26.88	0
564.8	1896.67	740.333	117.667			27.008	0	27.008	0
565.45	1938	742.333	120.667			27.136	0	27.136	0
566.1	1911.33	737.667	114.333			27.264	0	27.264	0
566.75	1914.67	749	119			27.392	0	27.392	0
567.4	1911	750	120			27.52	0	27.52	0
568.05	1900	728	110.333			27.648	0	27.648	0
568.7	1858.33	745	115.333			27.776	0	27.776	0
569.35	1883	748.333	115.333			27.904	0	27.904	0
570	1886.67	749.667	114.333			28.032	0	28.032	0
570.65	1879.33	722.333	114			28.16	0	28.16	0
571.3	1849	733.333	120			28.288	0	28.288	0
571.95	1855	727.333	109.667			28.416	0	28.416	0
572.6	1850.33	724	110.333			28.544	0	28.544	0
573.25	1858.67	736	117			28.672	0	28.672	0
573.9	1858.67	727.667	109.333			28.8	0	28.8	0
574.55	1835.67	741.333	121			28.928	0	28.928	0
575.2	1851.67	725	116.667			29.056	0	29.056	0
575.85	1826.67	729.667	107.667			29.184	0	29.184	0
576.5	1829	735	106			29.312	0	29.312	0
577.15	1776.67	724	105.333			29.44	0	29.44	0
577.8	1780.67	714	114.333			29.568	0	29.568	0
578.45	1769.33	717.333	114			29.696	0	29.696	0
579.1	1796.33	723.333	115			29.824	0	29.824	0
579.75	1787	721.333	106.667			29.952	0	29.952	0
580.4	1786.67	716	105			30.08	0	30.08	0
581.05	1755.33	716.333	104			30.208	0	30.208	0
581.7	1743.33	687.333	112.333			30.336	0	30.336	0
582.35	1743.67	711.333	112			30.464	0	30.464	0
583	1741	697.333	107.333			30.592	0	30.592	0
583.65	1721	703.333	111.667			30.72	0	30.72	0
584.3	1735	697.667	106.333			30.848	0	30.848	0
584.95	1715	690.333	110.667			30.976	0	30.976	0
585.6	1710.33	695.333	108			31.104	0	31.104	0
586.25	1699.67	695	113.333			31.232	0	31.232	0
586.9	1709	696.333	106			31.36	0	31.36	0
587.55	1698	671.667	109.333			31.488	0	31.488	0
588.2	1666	670	109			31.616	0	31.616	0
588.85	1650	668.333	100.333			31.744	0	31.744	0
589.5	1661	663.333	107.667			31.872	0	31.872	0
590.15	1647.67	675	104			32	0	32	0
590.8	1638	673	109			32.128	0	32.128	0
591.45	1617.67	663.333	108.333			32.256	0	32.256	0
592.1	1594	657.667	111			32.384	0	32.384	0
592.75	1603.67	659.333	102.333			32.512	0	32.512	0
593.4	1582.67	644.333	103.667			32.64	0	32.64	0
594.05	1594.67	650	103.333			32.768	0	32.768	0
594.7	1579	652	104.333			32.896	0	32.896	0
595.35	1552.33	647	103			33.024	0	33.024	0
596	1564	647.667	102.333			33.152	0	33.152	0
596.65	1558	636.667	101			33.28	0	33.28	0
597.3	1533.33	636	92.6667			33.408	0	33.408	0
597.95	1519.67	627.667	96.6667			33.536	0	33.536	0
598.6	1516	624.667	96.3333			33.664	0	33.664	0
599.25	1513	618.333	97			33.792	0	33.792	0
599.9	1513.33	634	93			33.92	0	33.92	0
600.55	1520.33	628	99.3333			34.048	0	34.048	0
601.2	1473.67	612.667	92			34.176	0	34.176	0
601.85	1454.67	614.667	87.3333			34.304	0	34.304	0
602.5	1441.67	611.333	81.6667			34.432	0	34.432	0
603.15	1460.67	606	100			34.56	0	34.56	0
603.8	1454.33	625.333	95.6667			34.688	0	34.688	0
604.45	1443.33	602.667	99			34.816	0	34.816	0
605.1	1430.33	603.333	91.3333			34.944	0	34.944	0
605.75	1429.33	593.333	90.3333			35.072	0	35.072	0
606.4	1407	583.333	86.3333			35.2	0	35.2	0
607.05	1411	592.333	89.6667			35.328	0	35.328	0
607.7	1374	591.667	99			35.456	0	35.456	0
608.35	1383.67	589.333	94.6667			35.584	0	35.584	0
609	1374.33	571	92			35.712	0	35.712	0
609.65	1357	568.333	80.3333			35.84	0	35.84	0
610.3	1363.33	571.667	89			35.968	0	35.968	0
610.95	1365.33	564.667	88.3333			36.096	0	36.096	0
611.6	1352	569.333	83.6667			36.224	0	36.224	0
612.25	1346.33	567.667	87.6667			36.352	0	36.352	0
612.9	1362.33	560.333	82			36.48	0	36.48	0
613.55	1347.67	560	79.3333			36.608	0	36.608	0
614.2	1313	540.667	82.6667			36.736	0	36.736	0
614.85	1290	544.333	82.3333			36.864	0	36.864	0
615.5	1298.33	535.667	80.6667			36.992	0	36.992	0
616.15	1300	534.667	82.6667			37.12	0	37.12	0
616.8	1275.33	526.667	75.6667			37.248	0	37.248	0
617.45	1280.33	532.667	81.6667			37.376	0	37.376	0
618.1	1259.67	541.333	79			37.504	0	37.504	0
618.75	1267	532.333	81			37.632	0	37.632	0
619.4	1266.33	523	75.6667			37.76	0	37.76	0
620.05	1242.33	532.333	75			37.888	0	37.888	0
620.7	1226.67	511.333	80.3333			38.016	0	38.016	0
621.35	1235.33	506.333	77.6667			38.144	0	38.144	0
622	1208	517.333	76.6667			38.272	0	38.272	0
622.65	1206.67	492.667	72.3333			38.4	0	38.4	0
623.3	1198.33	499	73.6667			38.528	0	38.528	0
623.95	1204.33	498	75.6667			38.656	0	38.656	0
624.6	1177.67	494.667	74.6667			38.784	0	38.784	0
625.25	1165.33	494.333	74.3333			38.912	0	38.912	0
625.9	1161.67	495.667	75			39.04	0	39.04	0
626.55	1177	491.333	76.3333			39.168	0	39.168	0
627.2	1138	480.667	79.6667			39.296	0	39.296	0
627.85	1125.67	479	65			39.424	0	39.424	0
628.5	1151.33	463.667	72.6667			39.552	0	39.552	0
629.15	1142.67	475	65			39.68	0	39.68	0
629.8	1114.33	461.333	65			39.808	0	39.808	0
630.45	1106	466.333	66			39.936	0	39.936	0
631.1	1103.33	442.333	64.3333			40.064	0	40.064	0
631.75	1096	452.667	62.6667			40.192	0	40.192	0
632.4	1080.67	440.667	63.6667			40.32	0	40.32	0
633.05	1077.67	440.333	66.3333			40.448	0	40.448	0
633.7	1084.33	442.333	63.3333			40.576	0	40.576	0
634.35	1063.67	440	69.3333			40.704	0	40.704	0
635	1041.33	436.333	62.6667			40.832	0	40.832	0
635.65	1037.67	427.667	62.3333			40.96	0	40.96	0
636.3	1023	411	65			41.088	0	41.088	0
636.95	1010.67	410	64			41.216	0	41.216	0
637.6	1027.33	420.333	57			41.344	0	41.344	0
638.25	1019	417.667	66.3333			41.472	0	41.472	0
638.9	1004.67	405.333	62.3333			41.6	0	41.6	0
639.55	993	393.667	66			41.728	0	41.728	0
640.2	966.333	391	60.3333			41.856	0	41.856	0
640.85	954	397.333	56.6667			41.984	0	41.984	0
641.5	961.333	388	59.6667			42.112	0	42.112	0
642.15	966	382	59			42.24	0	42.24	0
642.8	939	372	52.6667			42.368	0	42.368	0
643.45	930	379.667	57.3333			42.496	0	42.496	0
644.1	909.667	362.667	51.6667			42.624	0	42.624	0
644.75	927.333	365.333	55.3333			42.752	0	42.752	0
645.4	906.667	367.333	55.6667			42.88	0	42.88	0
646.05	914.333	365.667	58.3333			43.008	0	43.008	0
646.7	887.667	353.333	56.3333			43.136	0	43.136	0
647.35	880.667	361.333	52.6667			43.264	0	43.264	0
648	892.333	345.333	55			43.392	0	43.392	0
648.65	884.333	347.333	57			43.52	0	43.52	0
649.3	865.667	339.333	48.6667			43.648	0	43.648	0
649.95	864.667	332.333	52.3333			43.776	0	43.776	0
650.6	842.667	326.333	48			43.904	0	43.904	0
651.25	859.333	324.333	54.3333			44.032	0	44.032	0
651.9	815.333	332	51.3333			44.16	0	44.16	0
652.55	814.333	331.667	47.3333			44.288	0	44.288	0
653.2	826	333.333	53			44.416	0	44.416	0
653.85	821.667	331.333	47.3333			44.544	0	44.544	0
654.5	810.667	327.667	54.6667			44.672	0	44.672	0
655.15	814.667	316.667	50.3333			44.8	0	44.8	0
655.8	784	306.333	47.3333			44.928	0	44.928	0
656.45	777.667	314	50.6667			45.056	0	45.056	0
657.1	784.333	300.333	43.6667			45.184	0	45.184	0
657.75	783.333	308.333	47.6667			45.312	0	45.312	0
658.4	764	302	45			45.44	0	45.44	0
659.05	763.333	291	46.6667			45.568	0	45.568	0
659.7	765.333	293	42			45.696	0	45.696	0
660.35	761.333	298.667	49.6667			45.824	0	45.824	0
661	740	287.667	46			45.952	0	45.952	0
661.65	740	283	43.6667			46.08	0	46.08	0
662.3	740.667	282.667	43.6667			46.208	0	46.208	0
662.95	727	285.667	46			46.336	0	46.336	0
663.6	722	279.667	37.6667			46.464	0	46.464	0
664.25	702.333	265.333	41.3333			46.592	0	46.592	0
664.9	704	272.333	41.6667			46.72	0	46.72	0
665.55	705.333	264.667	42			46.848	0	46.848	0
666.2	700.667	266.333	35			46.976	0	46.976	0
666.85	687.333	255	42			47.104	0	47.104	0
667.5	696	268	40			47.232	0	47.232	0
668.15	687	271	43.6667			47.36	0	47.36	0
668.8	676.667	258.667	41			47.488	0	47.488	0
669.45	676.667	251	34			47.616	0	47.616	0
670.1	664.333	257.667	35.3333			47.744	0	47.744	0
670.75	657.333	239	32.3333			47.872	0	47.872	0
671.4	660	265	45.6667			48	0	48	0
672.05	663.667	241.333	41			48.128	0	48.128	0
672.7	656.333	241.667	43			48.256	0	48.256	0
673.35	659.333	247.333	43.3333			48.384	0	48.384	0
674	647.667	240	38			48.512	0	48.512	0
674.65	628.667	241	40			48.64	0	48.64	0
675.3	637.333	236	38.3333			48.768	0	48.768	0
675.95	623.333	230.333	38			48.896	0	48.896	0
676.6	610.667	224.667	34.6667			49.024	0	49.024	0
677.25	612.333	223.667	36.6667			49.152	0	49.152	0
677.9	597	225	42			49.28	0	49.28	0
678.55	606	213.333	34			49.408	0	49.408	0
679.2	593.333	221	32.3333			49.536	0	49.536	0
679.85	591.667	216.333	34			49.664	0	49.664	0
680.5	578	216	31.6667			49.792	0	49.792	0
681.15	573.333	220	37			49.92	0	49.92	0
681.8	561.333	207.667	32.6667			50.048	0	50.048	0
682.45	576	215	37.6667			50.176	0	50.176	0
683.1	559	199	29.3333			50.304	0	50.304	0
683.75	553.667	190.333	28.3333			50.432	0	50.432	0
684.4	549.333	202	30			50.56	0	50.56	0
685.05	546	196	27.3333			50.688	0	50.688	0
685.7	559	196.667	37.6667			50.816	0	50.816	0
686.35	545	196	32.6667			50.944	0	50.944	0
687	529	185	30.3333			51.072	488.341	51.072	0
687.65	526.667	187	30			51.2	464.79	51.2	0
688.3	519.333	185.333	26			51.328	442.591	51.328	0
688.95	515.667	183.333	30			51.456	421.663	51.456	0
689.6	509	179.667	28			51.584	401.928	51.584	0
690.25	509.667	181.667	29.3333			51.712	383.315	51.712	0
690.9	514	175	27			51.84	365.756	51.84	0
691.55	496.333	168.667	26			51.968	349.187	51.968	0
692.2	489.667	178	28			52.096	333.549	52.096	5098.69
692.85	483	163.333	24.3333			52.224	318.786	52.224	4816.26
693.5	479.667	162.667	24.6667			52.352	304.844	52.352	4551.81
694.15	484.333	159.333	25.6667			52.48	291.676	52.48	4304.11
694.8	474.667	168	31.6667			52.608	279.234	52.608	4072.05
695.45	464	159.667	24.3333			52.736	267.475	52.736	3854.59
696.1	450.667	158.333	24			52.864	256.359	52.864	3650.76
696.75	456.667	151.333	20			52.992	245.846	52.992	3459.64
697.4	455	161.333	25.3333			53.12	235.902	53.12	3280.4
698.05	443.333	156.333	21.6667			53.248	226.492	53.248	3112.24
698.7	443	150	23.3333			53.376	217.584	53.376	2954.43
699.35	444	141.333	22.6667			53.504	209.149	53.504	2806.29
700	434.667	141	27			53.632	201.159	53.632	2667.17
700.65	418.667	138	17.3333			53.76	193.587	53.76	2536.49
701.3	430.667	138.333	24.3333			53.888	186.41	53.888	2413.68
701.95	420.667	140	24.3333			54.016	179.602	54.016	2298.24
702.6	414	143	20.3333			54.144	173.145	54.144	2189.68
703.25	412.667	135	22.3333			54.272	167.015	54.272	2087.54
703.9	410	128.333	16			54.4	161.195	54.4	1991.41
704.55	398.667	135	18.6667			54.528	155.667	54.528	1900.91
705.2	399.333	125	23.3333			54.656	150.412	54.656	1815.65
705.85	397	133.667	22.3333			54.784	145.417	54.784	1735.31
706.5	410	126.333	18.6667			54.912	140.665	54.912	1659.57
707.15	388.333	131.667	20.3333			55.04	136.143	55.04	1588.13
707.8	400	122.333	25			55.168	131.838	55.168	1520.71
708.45	382	123.333	14.6667			55.296	127.736	55.296	1457.06
709.1	371.667	118	19.6667			55.424	123.827	55.424	1396.94
709.75	380.333	113	18.6667			55.552	120.1	55.552	1340.12
710.4	378	116	19.3333			55.68	116.544	55.68	1286.39
711.05	371.333	115.333	20.3333			55.808	113.149	55.808	1235.57
711.7	373.667	116	23.3333			55.936	109.908	55.936	1187.46
712.35	360.667	111.333	17.3333			56.064	106.81	56.064	1141.89
713	356	115.333	20			56.192	103.848	56.192	1098.72
713.65	347	116.667	18.3333			56.32	101.015	56.32	1057.78
714.3	339	99.6667	12			56.448	98.304	56.448	1018.95
714.95	339	99	14			56.576	95.707	56.576	982.085
715.6	341.667	112	21			56.704	93.219	56.704	947.074
716.25	338.333	101.667	16.3333			56.832	90.833	56.832	913.802
716.9	333.667	102.667	15.3333			56.96	88.545	56.96	882.164
717.55	320.667	96	16			57.088	86.348	57.088	852.061
718.2	324.667	100.667	18.6667			57.216	84.239	57.216	823.401
718.85	318.667	91.6667	12			57.344	82.212	57.344	796.099
719.5	320.667	91.3333	17			57.472	80.263	57.472	770.074
720.15	324.667	100.667	17.6667			57.6	78.388	57.6	745.251
720.8	312.667	94.6667	18.6667			57.728	76.583	57.728	721.56
721.45	306.667	92	19			57.856	74.845	57.856	698.936
722.1	315.667	92.3333	15			57.984	73.17	57.984	677.318
722.75	288.667	86.6667	7.33333			58.112	71.555	58.112	656.646
723.4	301.333	95.3333	21			58.24	70.00-3	58.24	636.869
724.05	296.333	87.3333	16			58.368	68.493	58.368	617.936
724.7	298	79	13.6667			58.496	67.04	58.496	599.799
725.35	292.667	86.6667	14.6667			58.624	65.637	58.624	582.415
726	283.333	73.3333	14.6667			58.752	64.28	58.752	565.743
726.65	287.333	87	11.6667			58.88	62.967	58.88	549.743
727.3	274.333	75.3333	12.3333			59.008	61.696	59.008	534.38
727.95	279.667	79.3333	15.3333			59.136	60.466	59.136	519.62
728.6	266.333	84.3333	12.6667			59.264	59.273	59.264	505.43
729.25	262	68	13.3333			59.392	58.118	59.392	491.781
729.9	269.333	71.3333	12			59.52	56.997	59.52	478.646
730.55	268	81.6667	13.6667			59.648	55.909	59.648	465.997
731.2	256.333	67.6667	7.33333			59.776	54.854	59.776	453.81
731.85	258.333	71	12.6667			59.904	53.828	59.904	442.062
732.5	255.333	73.6667	8			60.032	52.832	60.032	430.731
733.15	258.333	76	14.6667			60.16	51.864	60.16	419.797
733.8	255.667	68.6667	10.3333			60.288	50.922	60.288	409.241
734.45	238.667	68.6667	8.66667			60.416	50.005	60.416	399.044
735.1	240.333	70	11.3333			60.544	49.114	60.544	389.19
735.75	241	67.3333	12.3333			60.672	48.245	60.672	379.663
736.4	241.333	67.3333	11.6667			60.8	47.399	60.8	370.447
737.05	236	66.3333	12			60.928	46.575	60.928	361.528
737.7	238.667	64.3333	11.3333			61.056	45.771	61.056	352.894
738.35	226.667	68.3333	11			61.184	44.987	61.184	344.531
739	228.667	66.6667	14			61.312	44.223	61.312	336.427
739.65	216.667	65	14.3333			61.44	43.477	61.44	328.572
740.3	213.667	61.6667	10			61.568	42.748	61.568	320.955
740.95	232	59.3333	10.6667			61.696	42.037	61.696	313.566
741.6	223.333	64.6667	13			61.824	41.342	61.824	306.395
742.25	218.333	56.6667	8			61.952	40.664	61.952	299.434
742.9	217.333	57.3333	7.66667			62.08	40	62.08	292.674
743.55	219.667	60	13.3333			62.208	39.351	62.208	286.107
744.2	221	57.3333	12			62.336	38.717	62.336	279.726
744.85	213	58.6667	10			62.464	38.097	62.464	273.523
745.5	214.333	53.3333	12.6667			62.592	37.489	62.592	267.492
746.15	208.667	51.3333	8.66667			62.72	36.895	62.72	261.626
746.8	196	54.6667	8.66667			62.848	36.314	62.848	255.92
747.45	204.333	52	8			62.976	35.744	62.976	250.367
748.1	199.667	51.6667	7.33333			63.104	35.186	63.104	244.961
748.75	187.667	47	9			63.232	34.64	63.232	239.698
749.4	192.667	53	11			63.36	34.105	63.36	234.573
750.05	200	48.6667	11			63.488	33.58	63.488	229.581
750.7	189.333	40.3333	3			63.616	33.066	63.616	224.717
751.35	185.333	43.3333	9.33333			63.744	32.562	63.744	219.978
752	180.333	44	7			63.872	32.068	63.872	215.358
752.65	182.667	46.3333	9.33333			64	31.583	64	210.855
753.3	167	43	5.66667			64.128	31.108	64.128	206.464
753.95	178.667	40.3333	9.66667			64.256	30.642	64.256	202.181
754.6	174.667	42.3333	4.66667			64.384	30.184	64.384	198.004
755.25	171	45.3333	7.33333			64.512	29.736	64.512	193.929
755.9	166	41.3333	6.66667			64.64	29.295	64.64	189.954
756.55	173.667	45.3333	12			64.768	28.863	64.768	186.074
757.2	161.667	38	4.66667			64.896	28.439	64.896	182.287
757.85	168	42	10.3333			65.024	28.022	65.024	178.591
758.5	168	44.6667	13			65.152	27.613	65.152	174.982
759.15	163	43.3333	7.33333			65.28	27.211	65.28	171.459
759.8	119	23.6667	2			65.408	26.817	65.408	168.019
						65.536	26.43	65.536	164.659
						65.664	26.049	65.664	161.377
						65.792	25.675	65.792	158.172
						65.92	25.308	65.92	155.04
						66.048	24.947	66.048	151.981
						66.176	24.593	66.176	148.991
						66.304	24.244	66.304	146.07
						66.432	23.902	66.432	143.215
						66.56	23.566	66.56	140.425
						66.688	23.235	66.688	137.698
						66.816	22.91	66.816	135.032
						66.944	22.59	66.944	132.426
						67.072	22.276	67.072	129.878
						67.2	21.968	67.2	127.387
						67.328	21.664	67.328	124.952
						67.456	21.366	67.456	122.571
						67.584	21.072	67.584	120.242
						67.712	20.783	67.712	117.965
						67.84	20.5	67.84	115.738
						67.968	20.221	67.968	113.56
						68.096	19.946	68.096	111.43
						68.224	19.676	68.224	109.346
						68.352	19.411	68.352	107.308
						68.48	19.15	68.48	105.315
						68.608	18.893	68.608	103.365
						68.736	18.64	68.736	101.457
						68.864	18.392	68.864	99.591
						68.992	18.147	68.992	97.766
						69.12	17.907	69.12	95.98
						69.248	17.671	69.248	94.232
						69.376	17.438	69.376	92.523
						69.504	17.209	69.504	90.85
						69.632	16.984	69.632	89.213
						69.76	16.762	69.76	87.612
						69.888	16.544	69.888	86.045
						70.016	16.33	70.016	84.512
						70.144	16.119	70.144	83.011
						70.272	15.911	70.272	81.543
						70.4	15.707	70.4	80.106
						70.528	15.506	70.528	78.7
						70.656	15.308	70.656	77.324
						70.784	15.114	70.784	75.978
						70.912	14.922	70.912	74.66
						71.04	14.734	71.04	73.371
						71.168	14.549	71.168	72.109
						71.296	14.366	71.296	70.873
						71.424	14.187	71.424	69.665
						71.552	14.01	71.552	68.481
						71.68	13.836	71.68	67.324
						71.808	13.665	71.808	66.19
						71.936	13.497	71.936	65.081
						72.064	13.332	72.064	63.996
						72.192	13.169	72.192	62.933
						72.32	13.008	72.32	61.893
						72.448	12.85	72.448	60.875
						72.576	12.695	72.576	59.879
						72.704	12.542	72.704	58.904
						72.832	12.392	72.832	57.949
						72.96	12.244	72.96	57.015
						73.088	12.098	73.088	56.101
						73.216	11.955	73.216	55.206
						73.344	11.813	73.344	54.33
						73.472	11.675	73.472	53.472
						73.6	11.538	73.6	52.633
						73.728	11.403	73.728	51.811
						73.856	11.271	73.856	51.007
						73.984	11.141	73.984	50.22
						74.112	11.012	74.112	49.449
						74.24	10.886	74.24	48.695
						74.368	10.762	74.368	47.957
						74.496	10.64	74.496	47.234
						74.624	10.519	74.624	46.527
						74.752	10.401	74.752	45.834
						74.88	10.284	74.88	45.156
						75.008	10.17	75.008	44.493
						75.136	10.057	75.136	43.843
						75.264	9.946	75.264	43.207
						75.392	9.836	75.392	42.585
						75.52	9.729	75.52	41.976
						75.648	9.623	75.648	41.379
						75.776	9.519	75.776	40.796
						75.904	9.416	75.904	40.224
						76.032	9.315	76.032	39.665
						76.16	9.216	76.16	39.117
						76.288	9.118	76.288	38.581
						76.416	9.021	76.416	38.056
						76.544	8.927	76.544	37.543
						76.672	8.833	76.672	37.04
						76.8	8.742	76.8	36.548
						76.928	8.651	76.928	36.066
						77.056	8.562	77.056	35.594
						77.184	8.475	77.184	35.132
						77.312	8.389	77.312	34.68
						77.44	8.304	77.44	34.238
						77.568	8.22	77.568	33.805
						77.696	8.138	77.696	33.381
						77.824	8.057	77.824	32.966
						77.952	7.978	77.952	32.56
						78.08	7.899	78.08	32.162
						78.208	7.822	78.208	31.772
						78.336	7.746	78.336	31.391
						78.464	7.672	78.464	31.018
						78.592	7.598	78.592	30.653
						78.72	7.526	78.72	30.295
						78.848	7.455	78.848	29.945
						78.976	7.385	78.976	29.603
						79.104	7.316	79.104	29.267
						79.232	7.248	79.232	28.939
						79.36	7.181	79.36	28.618
						79.488	7.115	79.488	28.303
						79.616	7.05	79.616	27.995
						79.744	6.987	79.744	27.693
						79.872	6.924	79.872	27.398
						80	6.862	80	27.109
						80.128	6.801	80.128	26.826
						80.256	6.742	80.256	26.549
						80.384	6.683	80.384	26.278
						80.512	6.625	80.512	26.013
						80.64	6.568	80.64	25.753
						80.768	6.512	80.768	25.499
						80.896	6.456	80.896	25.25
						81.024	6.402	81.024	25.006
						81.152	6.349	81.152	24.768
						81.28	6.296	81.28	24.534
						81.408	6.244	81.408	24.306
						81.536	6.193	81.536	24.082
						81.664	6.143	81.664	23.863
						81.792	6.093	81.792	23.648
						81.92	6.045	81.92	23.438
						82.048	5.997	82.048	23.233
						82.176	5.95	82.176	23.032
						82.304	5.903	82.304	22.835
						82.432	5.858	82.432	22.642
						82.56	5.813	82.56	22.453
						82.688	5.768	82.688	22.268
						82.816	5.725	82.816	22.088
						82.944	5.682	82.944	21.911
						83.072	5.64	83.072	21.737
						83.2	5.598	83.2	21.568
						83.328	5.557	83.328	21.401
						83.456	5.517	83.456	21.239
						83.584	5.478	83.584	21.08
						83.712	5.439	83.712	20.924
						83.84	5.4	83.84	20.771
						83.968	5.362	83.968	20.622
						84.096	5.325	84.096	20.476
						84.224	5.289	84.224	20.333
						84.352	5.253	84.352	20.193
						84.48	5.217	84.48	20.055
						84.608	5.182	84.608	19.921
						84.736	5.148	84.736	19.79
						84.864	5.114	84.864	19.661
						84.992	5.081	84.992	19.535
						85.12	5.048	85.12	19.412
						85.248	5.016	85.248	19.291
						85.376	4.984	85.376	19.173
						85.504	4.953	85.504	19.057
						85.632	4.922	85.632	18.944
						85.76	4.892	85.76	18.833
						85.888	4.862	85.888	18.725
						86.016	4.833	86.016	18.619
						86.144	4.804	86.144	18.515
						86.272	4.776	86.272	18.413
						86.4	4.748	86.4	18.313
						86.528	4.72	86.528	18.216
						86.656	4.693	86.656	18.12
						86.784	4.667	86.784	18.027
						86.912	4.641	86.912	17.935
						87.04	4.615	87.04	17.845
						87.168	4.589	87.168	17.758
						87.296	4.564	87.296	17.672
						87.424	4.54	87.424	17.588
						87.552	4.515	87.552	17.506
						87.68	4.492	87.68	17.425
						87.808	4.468	87.808	17.346
						87.936	4.445	87.936	17.269
						88.064	4.422	88.064	17.193
						88.192	4.4	88.192	17.119
						88.32	4.378	88.32	17.047
						88.448	4.356	88.448	16.976
						88.576	4.335	88.576	16.907
						88.704	4.314	88.704	16.839
						88.832	4.293	88.832	16.772
						88.96	4.273	88.96	16.707
						89.088	4.253	89.088	16.644
						89.216	4.233	89.216	16.581
						89.344	4.214	89.344	16.52
						89.472	4.195	89.472	16.46
						89.6	4.176	89.6	16.402
						89.728	4.157	89.728	16.344
						89.856	4.139	89.856	16.288
						89.984	4.121	89.984	16.233
						90.112	4.104	90.112	16.18
						90.24	4.086	90.24	16.127
						90.368	4.069	90.368	16.076
						90.496	4.052	90.496	16.025
						90.624	4.036	90.624	15.976
						90.752	4.02	90.752	15.928
						90.88	4.003	90.88	15.88
						91.008	3.988	91.008	15.834
						91.136	3.972	91.136	15.789
						91.264	3.957	91.264	15.744
						91.392	3.942	91.392	15.701
						91.52	3.927	91.52	15.658
						91.648	3.912	91.648	15.617
						91.776	3.898	91.776	15.576
						91.904	3.884	91.904	15.536
						92.032	3.87	92.032	15.497
						92.16	3.856	92.16	15.459
						92.288	3.843	92.288	15.421
						92.416	3.83	92.416	15.385
						92.544	3.817	92.544	15.349
						92.672	3.804	92.672	15.314
						92.8	3.791	92.8	15.279
						92.928	3.779	92.928	15.246
						93.056	3.766	93.056	15.213
						93.184	3.754	93.184	15.18
						93.312	3.742	93.312	15.149
						93.44	3.731	93.44	15.118
						93.568	3.719	93.568	15.088
						93.696	3.708	93.696	15.058
						93.824	3.697	93.824	15.029
						93.952	3.686	93.952	15.001
						94.08	3.675	94.08	14.973
						94.208	3.664	94.208	14.946
						94.336	3.654	94.336	14.919
						94.464	3.644	94.464	14.893
						94.592	3.634	94.592	14.868
						94.72	3.624	94.72	14.843
						94.848	3.614	94.848	14.818
						94.976	3.604	94.976	14.794
						95.104	3.595	95.104	14.771
						95.232	3.585	95.232	14.748
						95.36	3.576	95.36	14.725
						95.488	3.567	95.488	14.703
						95.616	3.558	95.616	14.682
						95.744	3.549	95.744	14.661
						95.872	3.541	95.872	14.64
						96	3.532	96	14.62
						96.128	3.524	96.128	14.6
						96.256	3.516	96.256	14.581
						96.384	3.507	96.384	14.562
						96.512	3.499	96.512	14.543
						96.64	3.492	96.64	14.525
						96.768	3.484	96.768	14.508
						96.896	3.476	96.896	14.49
						97.024	3.469	97.024	14.473
						97.152	3.461	97.152	14.456
						97.28	3.454	97.28	14.44
						97.408	3.447	97.408	14.424
						97.536	3.44	97.536	14.409
						97.664	3.433	97.664	14.393
						97.792	3.426	97.792	14.378
						97.92	3.42	97.92	14.364
						98.048	3.413	98.048	14.349
						98.176	3.406	98.176	14.335
						98.304	3.4	98.304	14.321
						98.432	3.394	98.432	14.308
						98.56	3.388	98.56	14.295
						98.688	3.381	98.688	14.282
						98.816	3.375	98.816	14.269
						98.944	3.37	98.944	14.257
						99.072	3.364	99.072	14.245
						99.2	3.358	99.2	14.233
						99.328	3.352	99.328	14.221
						99.456	3.347	99.456	14.21
						99.584	3.341	99.584	14.199
						99.712	3.336	99.712	14.188
						99.84	3.331	99.84	14.177
						100.0-3-1-10	3.326	100.0-3-1-10	14.167
						100.096	3.32	100.096	14.157
						100.224	3.315	100.224	14.147
						100.352	3.31	100.352	14.137
						100.48	3.306	100.48	14.127
						100.608	3.301	100.608	14.118
						100.736	3.296	100.736	14.109
						100.864	3.291	100.864	14.1
						100.992	3.287	100.992	14.091
						101.12	3.282	101.12	14.082
						101.248	3.278	101.248	14.074
						101.376	3.273	101.376	14.066
						101.504	3.269	101.504	14.057
						101.632	3.265	101.632	14.05
						101.76	3.261	101.76	14.042
						101.888	3.257	101.888	14.034
						102.016	3.253	102.016	14.027
						102.144	3.249	102.144	14.02
						102.272	3.245	102.272	14.012
						102.4	3.241	102.4	14.005
						102.528	3.237	102.528	13.999
						102.656	3.233	102.656	13.992
						102.784	3.23	102.784	13.985
						102.912	3.226	102.912	13.979
						103.04	3.223	103.04	13.973
						103.168	3.219	103.168	13.967
						103.296	3.216	103.296	13.961
						103.424	3.212	103.424	13.955
						103.552	3.209	103.552	13.949
						103.68	3.206	103.68	13.943
						103.808	3.202	103.808	13.938
						103.936	3.199	103.936	13.933
						104.064	3.196	104.064	13.927
						104.192	3.193	104.192	13.922
						104.32	3.19	104.32	13.917
						104.448	3.187	104.448	13.912
						104.576	3.184	104.576	13.907
						104.704	3.181	104.704	13.902
						104.832	3.178	104.832	13.898
						104.96	3.175	104.96	13.893
						105.088	3.173	105.088	13.889
						105.216	3.17	105.216	13.884
						105.344	3.167	105.344	13.88
						105.472	3.165	105.472	13.876
						105.6	3.162	105.6	13.872
						105.728	3.159	105.728	13.868
						105.856	3.157	105.856	13.864
						105.984	3.155	105.984	13.86
						106.112	3.152	106.112	13.856
						106.24	3.15	106.24	13.853
						106.368	3.147	106.368	13.849
						106.496	3.145	106.496	13.846
						106.624	3.143	106.624	13.842
						106.752	3.14	106.752	13.839
						106.88	3.138	106.88	13.835
						107.008	3.136	107.008	13.832
						107.136	3.134	107.136	13.829
						107.264	3.132	107.264	13.826
						107.392	3.13	107.392	13.823
						107.52	3.128	107.52	13.82
						107.648	3.126	107.648	13.817
						107.776	3.124	107.776	13.814
						107.904	3.122	107.904	13.811
						108.032	3.12	108.032	13.809
						108.16	3.118	108.16	13.806
						108.288	3.116	108.288	13.803
						108.416	3.114	108.416	13.801
						108.544	3.113	108.544	13.798
						108.672	3.111	108.672	13.796
						108.8	3.109	108.8	13.793
						108.928	3.107	108.928	13.791
						109.056	3.106	109.056	13.789
						109.184	3.104	109.184	13.787
						109.312	3.102	109.312	13.784
						109.44	3.101	109.44	13.782
						109.568	3.099	109.568	13.78
						109.696	3.098	109.696	13.778
						109.824	3.096	109.824	13.776
						109.952	3.095	109.952	13.774
						110.08	3.093	110.08	13.772
						110.208	3.092	110.208	13.77
						110.336	3.09	110.336	13.768
						110.464	3.089	110.464	13.766
						110.592	3.087	110.592	13.765
						110.72	3.086	110.72	13.763
						110.848	3.085	110.848	13.761
						110.976	3.083	110.976	13.76
						111.104	3.082	111.104	13.758
						111.232	3.081	111.232	13.756
						111.36	3.079	111.36	13.755
						111.488	3.078	111.488	13.753
						111.616	3.077	111.616	13.752
						111.744	3.076	111.744	13.75
						111.872	3.075	111.872	13.749
						112	3.073	112	13.747
						112.128	3.072	112.128	13.746
						112.256	3.071	112.256	13.745
						112.384	3.07	112.384	13.743
						112.512	3.069	112.512	13.742
						112.64	3.068	112.64	13.741
						112.768	3.067	112.768	13.74
						112.896	3.066	112.896	13.738
						113.024	3.065	113.024	13.737
						113.152	3.064	113.152	13.736
						113.28	3.063	113.28	13.735
						113.408	3.062	113.408	13.734
						113.536	3.061	113.536	13.733
						113.664	3.06	113.664	13.732
						113.792	3.059	113.792	13.731
						113.92	3.058	113.92	13.729
						114.048	3.057	114.048	13.728
						114.176	3.056	114.176	13.728
						114.304	3.055	114.304	13.727
						114.432	3.054	114.432	13.726
						114.56	3.053	114.56	13.725
						114.688	3.053	114.688	13.724
						114.816	3.052	114.816	13.723
						114.944	3.051	114.944	13.722
						115.072	3.05	115.072	13.721
						115.2	3.049	115.2	13.72
						115.328	3.049	115.328	13.72
						115.456	3.048	115.456	13.719
						115.584	3.047	115.584	13.718
						115.712	3.046	115.712	13.717
						115.84	3.046	115.84	13.716
						115.968	3.045	115.968	13.716
						116.096	3.044	116.096	13.715
						116.224	3.043	116.224	13.714
						116.352	3.043	116.352	13.714
						116.48	3.042	116.48	13.713
						116.608	3.041	116.608	13.712
						116.736	3.041	116.736	13.712
						116.864	3.04	116.864	13.711
						116.992	3.04	116.992	13.71
						117.12	3.039	117.12	13.71
						117.248	3.038	117.248	13.709
						117.376	3.038	117.376	13.709
						117.504	3.037	117.504	13.708
						117.632	3.037	117.632	13.708
						117.76	3.036	117.76	13.707
						117.888	3.035	117.888	13.706
						118.016	3.035	118.016	13.706
						118.144	3.034	118.144	13.705
						118.272	3.034	118.272	13.705
						118.4	3.033	118.4	13.704
						118.528	3.033	118.528	13.704
						118.656	3.032	118.656	13.704
						118.784	3.032	118.784	13.703
						118.912	3.031	118.912	13.703
						119.04	3.031	119.04	13.702
						119.168	3.03	119.168	13.702
						119.296	3.03	119.296	13.701
						119.424	3.029	119.424	13.701
						119.552	3.029	119.552	13.701
						119.68	3.028	119.68	13.7
						119.808	3.028	119.808	13.7
						119.936	3.027	119.936	13.699
						120.064	3.027	120.064	13.699
						120.192	3.027	120.192	13.699
						120.32	3.026	120.32	13.698
						120.448	3.026	120.448	13.698
						120.576	3.025	120.576	13.698
						120.704	3.025	120.704	13.697
						120.832	3.025	120.832	13.697
						120.96	3.024	120.96	13.697
						121.088	3.024	121.088	13.696
						121.216	3.023	121.216	13.696
						121.344	3.023	121.344	13.696
						121.472	3.023	121.472	13.695
						121.6	3.022	121.6	13.695
						121.728	3.022	121.728	13.695
						121.856	3.022	121.856	13.695
						121.984	3.021	121.984	13.694
						122.112	3.021	122.112	13.694
						122.24	3.021	122.24	13.694
						122.368	3.02	122.368	13.694
						122.496	3.02	122.496	13.693
						122.624	3.02	122.624	13.693
						122.752	3.019	122.752	13.693
						122.88	3.019	122.88	13.693
						123.008	3.019	123.008	13.692
						123.136	3.018	123.136	13.692
						123.264	3.018	123.264	13.692
						123.392	3.018	123.392	13.692
						123.52	3.018	123.52	13.692
						123.648	3.017	123.648	13.691
						123.776	3.017	123.776	13.691
						123.904	3.017	123.904	13.691
						124.032	3.017	124.032	13.691
						124.16	3.016	124.16	13.691
						124.288	3.016	124.288	13.69
						124.416	3.016	124.416	13.69
						124.544	3.016	124.544	13.69
						124.672	3.015	124.672	13.69
						124.8	3.015	124.8	13.69
						124.928	3.015	124.928	13.689
						125.056	3.015	125.056	13.689
						125.184	3.014	125.184	13.689
						125.312	3.014	125.312	13.689
						125.44	3.014	125.44	13.689
						125.568	3.014	125.568	13.689
						125.696	3.013	125.696	13.689
						125.824	3.013	125.824	13.688
						125.952	3.013	125.952	13.688
						126.08	3.013	126.08	13.688
						126.208	3.013	126.208	13.688
						126.336	3.012	126.336	13.688
						126.464	3.012	126.464	13.688
						126.592	3.012	126.592	13.688
						126.72	3.012	126.72	13.688
						126.848	3.012	126.848	13.687
						126.976	3.011	126.976	13.687
						127.104	3.011	127.104	13.687
						127.232	3.011	127.232	13.687
						127.36	3.011	127.36	13.687
						127.488	3.011	127.488	13.687
						127.616	3.011	127.616	13.687
						127.744	3.01	127.744	13.687
						127.872	3.01	127.872	13.687
						128	3.01	128	13.686
						128.128	3.01	128.128	13.686
						128.256	3.01	128.256	13.686
						128.384	3.01	128.384	13.686
						128.512	3.009	128.512	13.686
						128.64	3.009	128.64	13.686
						128.768	3.009	128.768	13.686
						128.896	3.009	128.896	13.686
						129.024	3.009	129.024	13.686
						129.152	3.009	129.152	13.686
						129.28	3.009	129.28	13.686
						129.408	3.008	129.408	13.685
						129.536	3.008	129.536	13.685
						129.664	3.008	129.664	13.685
						129.792	3.008	129.792	13.685
						129.92	3.008	129.92	13.685
						130.048	3.008	130.048	13.685
						130.176	3.008	130.176	13.685
						130.304	3.008	130.304	13.685
						130.432	3.007	130.432	13.685
						130.56	3.007	130.56	13.685
						130.688	3.007	130.688	13.685
						130.816	3.007	130.816	13.685
						130.944	3.007	130.944	13.685
						131.072	3.007	131.072	13.685
						131.2	3.007	131.2	13.685
						131.328	3.007	131.328	13.684
						131.456	3.007	131.456	13.684
						131.584	3.006	131.584	13.684
						131.712	3.006	131.712	13.684
						131.84	3.006	131.84	13.684
						131.968	3.006	131.968	13.684
						132.096	3.006	132.096	13.684
						132.224	3.006	132.224	13.684
						132.352	3.006	132.352	13.684
						132.48	3.006	132.48	13.684
						132.608	3.006	132.608	13.684
						132.736	3.006	132.736	13.684
						132.864	3.006	132.864	13.684
						132.992	3.005	132.992	13.684
						133.12	3.005	133.12	13.684
						133.248	3.005	133.248	13.684
						133.376	3.005	133.376	13.684
						133.504	3.005	133.504	13.684
						133.632	3.005	133.632	13.684
						133.76	3.005	133.76	13.684
						133.888	3.005	133.888	13.684
						134.016	3.005	134.016	13.684
						134.144	3.005	134.144	13.684
						134.272	3.005	134.272	13.683
						134.4	3.005	134.4	13.683
						134.528	3.005	134.528	13.683
						134.656	3.004	134.656	13.683
						134.784	3.004	134.784	13.683
						134.912	3.004	134.912	13.683
						135.04	3.004	135.04	13.683
						135.168	3.004	135.168	13.683
						135.296	3.004	135.296	13.683
						135.424	3.004	135.424	13.683
						135.552	3.004	135.552	13.683
						135.68	3.004	135.68	13.683
						135.808	3.004	135.808	13.683
						135.936	3.004	135.936	13.683
						136.064	3.004	136.064	13.683
						136.192	3.004	136.192	13.683
						136.32	3.004	136.32	13.683
						136.448	3.004	136.448	13.683
						136.576	3.003	136.576	13.683
						136.704	3.003	136.704	13.683
						136.832	3.003	136.832	13.683
						136.96	3.003	136.96	13.683
						137.088	3.003	137.088	13.683
						137.216	3.003	137.216	13.683
						137.344	3.003	137.344	13.683
						137.472	3.003	137.472	13.683
						137.6	3.003	137.6	13.683
						137.728	3.003	137.728	13.683
						137.856	3.003	137.856	13.683
						137.984	3.003	137.984	13.683
						138.112	3.003	138.112	13.683
						138.24	3.003	138.24	13.683
						138.368	3.003	138.368	13.683
						138.496	3.003	138.496	13.683
						138.624	3.003	138.624	13.683
						138.752	3.003	138.752	13.683
						138.88	3.003	138.88	13.683
						139.008	3.003	139.008	13.683
						139.136	3.003	139.136	13.683
						139.264	3.003	139.264	13.683
						139.392	3.002	139.392	13.683
						139.52	3.002	139.52	13.683
						139.648	3.002	139.648	13.683
						139.776	3.002	139.776	13.683
						139.904	3.002	139.904	13.682
						140.032	3.002	140.032	13.682
						140.16	3.002	140.16	13.682
						140.288	3.002	140.288	13.682
						140.416	3.002	140.416	13.682
						140.544	3.002	140.544	13.682
						140.672	3.002	140.672	13.682
						140.8	3.002	140.8	13.682
						140.928	3.002	140.928	13.682
						141.056	3.002	141.056	13.682
						141.184	3.002	141.184	13.682
						141.312	3.002	141.312	13.682
						141.44	3.002	141.44	13.682
						141.568	3.002	141.568	13.682
						141.696	3.002	141.696	13.682
						141.824	3.002	141.824	13.682
						141.952	3.002	141.952	13.682
						142.08	3.002	142.08	13.682
						142.208	3.002	142.208	13.682
						142.336	3.002	142.336	13.682
						142.464	3.002	142.464	13.682
						142.592	3.002	142.592	13.682
						142.72	3.002	142.72	13.682
						142.848	3.002	142.848	13.682
						142.976	3.002	142.976	13.682
						143.104	3.002	143.104	13.682
						143.232	3.002	143.232	13.682
						143.36	3.002	143.36	13.682
						143.488	3.001	143.488	13.682
						143.616	3.001	143.616	13.682
						143.744	3.001	143.744	13.682
						143.872	3.001	143.872	13.682
						144	3.001	144	13.682
						144.128	3.001	144.128	13.682
						144.256	3.001	144.256	13.682
						144.384	3.001	144.384	13.682
						144.512	3.001	144.512	13.682
						144.64	3.001	144.64	13.682
						144.768	3.001	144.768	13.682
						144.896	3.001	144.896	13.682
						145.024	3.001	145.024	13.682
						145.152	3.001	145.152	13.682
						145.28	3.001	145.28	13.682
						145.408	3.001	145.408	13.682
						145.536	3.001	145.536	13.682
						145.664	3.001	145.664	13.682
						145.792	3.001	145.792	13.682
						145.92	3.001	145.92	13.682
						146.048	3.001	146.048	13.682
						146.176	3.001	146.176	13.682
						146.304	3.001	146.304	13.682
						146.432	3.001	146.432	13.682
						146.56	3.001	146.56	13.682
						146.688	3.001	146.688	13.682
						146.816	3.001	146.816	13.682
						146.944	3.001	146.944	13.682
						147.072	3.001	147.072	13.682
						147.2	3.001	147.2	13.682
						147.328	3.001	147.328	13.682
						147.456	3.001	147.456	13.682
						147.584	3.001	147.584	13.682
						147.712	3.001	147.712	13.682
						147.84	3.001	147.84	13.682
						147.968	3.001	147.968	13.682
						148.096	3.001	148.096	13.682
						148.224	3.001	148.224	13.682
						148.352	3.001	148.352	13.682
						148.48	3.001	148.48	13.682
						148.608	3.001	148.608	13.682
						148.736	3.001	148.736	13.682
						148.864	3.001	148.864	13.682
						148.992	3.001	148.992	13.682
						149.12	3.001	149.12	13.682
						149.248	3.001	149.248	13.682
						149.376	3.001	149.376	13.682
						149.504	3.001	149.504	13.682
						149.632	3.001	149.632	13.682
						149.76	3.001	149.76	13.682
						149.888	3.001	149.888	13.682
						150.016	3.001	150.016	13.682
						150.144	3.001	150.144	13.682
						150.272	3.001	150.272	13.682
						150.4	3.001	150.4	13.682
						150.528	3.001	150.528	13.682
						150.656	3.001	150.656	13.682
						150.784	3.001	150.784	13.682
						150.912	3.001	150.912	13.682
						151.04	3.001	151.04	13.682
						151.168	3.001	151.168	13.682
						151.296	3.001	151.296	13.682
						151.424	3.001	151.424	13.682
						151.552	3.001	151.552	13.682
						151.68	3.001	151.68	13.682
						151.808	3.001	151.808	13.682
						151.936	3.001	151.936	13.682
						152.064	3.001	152.064	13.682
						152.192	3.001	152.192	13.682
						152.32	3	152.32	13.682
						152.448	3	152.448	13.682
						152.576	3	152.576	13.682
						152.704	3	152.704	13.682
						152.832	3	152.832	13.682
						152.96	3	152.96	13.682
						153.088	3	153.088	13.682
						153.216	3	153.216	13.682
						153.344	3	153.344	13.682
						153.472	3	153.472	13.682
						153.6	3	153.6	13.682
						153.728	3	153.728	13.682
						153.856	3	153.856	13.682
						153.984	3	153.984	13.682
						154.112	3	154.112	13.682
						154.24	3	154.24	13.682
						154.368	3	154.368	13.682
						154.496	3	154.496	13.682
						154.624	3	154.624	13.682
						154.752	3	154.752	13.682
						154.88	3	154.88	13.682
						155.008	3	155.008	13.682
						155.136	3	155.136	13.682
						155.264	3	155.264	13.682
						155.392	3	155.392	13.682
						155.52	3	155.52	13.682
						155.648	3	155.648	13.682
						155.776	3	155.776	13.682
						155.904	3	155.904	13.682
						156.032	3	156.032	13.682
						156.16	3	156.16	13.682
						156.288	3	156.288	13.682
						156.416	3	156.416	13.682
						156.544	3	156.544	13.682
						156.672	3	156.672	13.682
						156.8	3	156.8	13.682
						156.928	3	156.928	13.682
						157.056	3	157.056	13.682
						157.184	3	157.184	13.682
						157.312	3	157.312	13.682
						157.44	3	157.44	13.682
						157.568	3	157.568	13.682
						157.696	3	157.696	13.682
						157.824	3	157.824	13.682
						157.952	3	157.952	13.682
						158.08	3	158.08	13.682
						158.208	3	158.208	13.682
						158.336	3	158.336	13.682
						158.464	3	158.464	13.682
						158.592	3	158.592	13.682
						158.72	3	158.72	13.682
						158.848	3	158.848	13.682
						158.976	3	158.976	13.682
						159.104	3	159.104	13.682
						159.232	3	159.232	13.682
						159.36	3	159.36	13.682
						159.488	3	159.488	13.682
						159.616	3	159.616	13.682
						159.744	3	159.744	13.682
						159.872	3	159.872	13.682
						160	3	160	13.682
						160.128	3	160.128	13.682
						160.256	3	160.256	13.682
						160.384	3	160.384	13.682
						160.512	3	160.512	13.682
						160.64	3	160.64	13.682
						160.768	3	160.768	13.682
						160.896	3	160.896	13.682
						161.024	3	161.024	13.682
						161.152	3	161.152	13.682
						161.28	3	161.28	13.682
						161.408	3	161.408	13.682
						161.536	3	161.536	13.682
						161.664	3	161.664	13.682
						161.792	3	161.792	13.682
						161.92	3	161.92	13.682
						162.048	3	162.048	13.682
						162.176	3	162.176	13.682
						162.304	3	162.304	13.682
						162.432	3	162.432	13.682
						162.56	3	162.56	13.682
						162.688	3	162.688	13.682
						162.816	3	162.816	13.682
						162.944	3	162.944	13.682
						163.072	3	163.072	13.682
						163.2	3	163.2	13.682
						163.328	3	163.328	13.682
						163.456	3	163.456	13.682
						163.584	3	163.584	13.682
						163.712	3	163.712	13.682
						163.84	3	163.84	13.682
						163.968	3	163.968	13.682
						164.096	3	164.096	13.682
						164.224	3	164.224	13.682
						164.352	3	164.352	13.682
						164.48	3	164.48	13.682
						164.608	3	164.608	13.682
						164.736	3	164.736	13.682
						164.864	3	164.864	13.682
						164.992	3	164.992	13.682
						165.12	3	165.12	13.682
						165.248	3	165.248	13.682
						165.376	3	165.376	13.682
						165.504	3	165.504	13.682
						165.632	3	165.632	13.682
						165.76	3	165.76	13.682
						165.888	3	165.888	13.682
						166.016	3	166.016	13.682
						166.144	3	166.144	13.682
						166.272	3	166.272	13.682
						166.4	3	166.4	13.682
						166.528	3	166.528	13.682
						166.656	3	166.656	13.682
						166.784	3	166.784	13.682
						166.912	3	166.912	13.682
						167.04	3	167.04	13.682
						167.168	3	167.168	13.682
						167.296	3	167.296	13.682
						167.424	3	167.424	13.682
						167.552	3	167.552	13.682
						167.68	3	167.68	13.682
						167.808	3	167.808	13.682
						167.936	3	167.936	13.682
						168.064	3	168.064	13.682
						168.192	3	168.192	13.682
						168.32	3	168.32	13.682
						168.448	3	168.448	13.682
						168.576	3	168.576	13.682
						168.704	3	168.704	13.682
						168.832	3	168.832	13.682
						168.96	3	168.96	13.682
						169.088	3	169.088	13.682
						169.216	3	169.216	13.682
						169.344	3	169.344	13.682
						169.472	3	169.472	13.682
						169.6	3	169.6	13.682
						169.728	3	169.728	13.682
						169.856	3	169.856	13.682
						169.984	3	169.984	13.682
						170.112	3	170.112	13.682
						170.24	3	170.24	13.682
						170.368	3	170.368	13.682
						170.496	3	170.496	13.682
						170.624	3	170.624	13.682
						170.752	3	170.752	13.682
						170.88	3	170.88	13.682
						171.008	3	171.008	13.682
						171.136	3	171.136	13.682
						171.264	3	171.264	13.682
						171.392	3	171.392	13.682
						171.52	3	171.52	13.682
						171.648	3	171.648	13.682
						171.776	3	171.776	13.682
						171.904	3	171.904	13.682
						172.032	3	172.032	13.682
						172.16	3	172.16	13.682
						172.288	3	172.288	13.682
						172.416	3	172.416	13.682
						172.544	3	172.544	13.682
						172.672	3	172.672	13.682
						172.8	3	172.8	13.682
						172.928	3	172.928	13.682
						173.056	3	173.056	13.682
						173.184	3	173.184	13.682
						173.312	3	173.312	13.682
						173.44	3	173.44	13.682
						173.568	3	173.568	13.682
						173.696	3	173.696	13.682
						173.824	3	173.824	13.682
						173.952	3	173.952	13.682
						174.08	3	174.08	13.682
						174.208	3	174.208	13.682
						174.336	3	174.336	13.682
						174.464	3	174.464	13.682
						174.592	3	174.592	13.682
						174.72	3	174.72	13.682
						174.848	3	174.848	13.682
						174.976	3	174.976	13.682
						175.104	3	175.104	13.682
						175.232	3	175.232	13.682
						175.36	3	175.36	13.682
						175.488	3	175.488	13.682
						175.616	3	175.616	13.682
						175.744	3	175.744	13.682
						175.872	3	175.872	13.682
						176	3	176	13.682
						176.128	3	176.128	13.682
						176.256	3	176.256	13.682
						176.384	3	176.384	13.682
						176.512	3	176.512	13.682
						176.64	3	176.64	13.682
						176.768	3	176.768	13.682
						176.896	3	176.896	13.682
						177.024	3	177.024	13.682
						177.152	3	177.152	13.682
						177.28	3	177.28	13.682
						177.408	3	177.408	13.682
						177.536	3	177.536	13.682
						177.664	3	177.664	13.682
						177.792	3	177.792	13.682
						177.92	3	177.92	13.682
						178.048	3	178.048	13.682
						178.176	3	178.176	13.682
						178.304	3	178.304	13.682
						178.432	3	178.432	13.682
						178.56	3	178.56	13.682
						178.688	3	178.688	13.682
						178.816	3	178.816	13.682
						178.944	3	178.944	13.682
						179.072	3	179.072	13.682
						179.2	3	179.2	13.682
						179.328	3	179.328	13.682
						179.456	3	179.456	13.682
						179.584	3	179.584	13.682
						179.712	3	179.712	13.682
						179.84	3	179.84	13.682
						179.968	3	179.968	13.682
						180.096	3	180.096	13.682
						180.224	3	180.224	13.682
						180.352	3	180.352	13.682
						180.48	3	180.48	13.682
						180.608	3	180.608	13.682
						180.736	3	180.736	13.682
						180.864	3	180.864	13.682
						180.992	3	180.992	13.682
						181.12	3	181.12	13.682
						181.248	3	181.248	13.682
						181.376	3	181.376	13.682
						181.504	3	181.504	13.682
						181.632	3	181.632	13.682
						181.76	3	181.76	13.682
						181.888	3	181.888	13.682
						182.016	3	182.016	13.682
						182.144	3	182.144	13.682
						182.272	3	182.272	13.682
						182.4	3	182.4	13.682
						182.528	3	182.528	13.682
						182.656	3	182.656	13.682
						182.784	3	182.784	13.682
						182.912	3	182.912	13.682
						183.04	3	183.04	13.682
						183.168	3	183.168	13.682
						183.296	3	183.296	13.682
						183.424	3	183.424	13.682
						183.552	3	183.552	13.682
						183.68	3	183.68	13.682
						183.808	3	183.808	13.682
						183.936	3	183.936	13.682
						184.064	3	184.064	13.682
						184.192	3	184.192	13.682
						184.32	3	184.32	13.682
						184.448	3	184.448	13.682
						184.576	3	184.576	13.682
						184.704	3	184.704	13.682
						184.832	3	184.832	13.682
						184.96	3	184.96	13.682
						185.088	3	185.088	13.682
						185.216	3	185.216	13.682
						185.344	3	185.344	13.682
						185.472	3	185.472	13.682
						185.6	3	185.6	13.682
						185.728	3	185.728	13.682
						185.856	3	185.856	13.682
						185.984	3	185.984	13.682
						186.112	3	186.112	13.682
						186.24	3	186.24	13.682
						186.368	3	186.368	13.682
						186.496	3	186.496	13.682
						186.624	3	186.624	13.682
						186.752	3	186.752	13.682
						186.88	3	186.88	13.682
						187.008	3	187.008	13.682
						187.136	3	187.136	13.682
						187.264	3	187.264	13.682
						187.392	3	187.392	13.682
						187.52	3	187.52	13.682
						187.648	3	187.648	13.682
						187.776	3	187.776	13.682
						187.904	3	187.904	13.682
						188.032	3	188.032	13.682
						188.16	3	188.16	13.682
						188.288	3	188.288	13.682
						188.416	3	188.416	13.682
						188.544	3	188.544	13.682
						188.672	3	188.672	13.682
						188.8	3	188.8	13.682
						188.928	3	188.928	13.682
						189.056	3	189.056	13.682
						189.184	3	189.184	13.682
						189.312	3	189.312	13.682
						189.44	3	189.44	13.682
						189.568	3	189.568	13.682
						189.696	3	189.696	13.682
						189.824	3	189.824	13.682
						189.952	3	189.952	13.682
						190.08	3	190.08	13.682
						190.208	3	190.208	13.682
						190.336	3	190.336	13.682
						190.464	3	190.464	13.682
						190.592	3	190.592	13.682
						190.72	3	190.72	13.682
						190.848	3	190.848	13.682
						190.976	3	190.976	13.682
						191.104	3	191.104	13.682
						191.232	3	191.232	13.682
						191.36	3	191.36	13.682
						191.488	3	191.488	13.682
						191.616	3	191.616	13.682
						191.744	3	191.744	13.682
						191.872	3	191.872	13.682
						192	3	192	13.682
						192.128	3	192.128	13.682
						192.256	3	192.256	13.682
						192.384	3	192.384	13.682
						192.512	3	192.512	13.682
						192.64	3	192.64	13.682
						192.768	3	192.768	13.682
						192.896	3	192.896	13.682
						193.024	3	193.024	13.682
						193.152	3	193.152	13.682
						193.28	3	193.28	13.682
						193.408	3	193.408	13.682
						193.536	3	193.536	13.682
						193.664	3	193.664	13.682
						193.792	3	193.792	13.682
						193.92	3	193.92	13.682
						194.048	3	194.048	13.682
						194.176	3	194.176	13.682
						194.304	3	194.304	13.682
						194.432	3	194.432	13.682
						194.56	3	194.56	13.682
						194.688	3	194.688	13.682
						194.816	3	194.816	13.682
						194.944	3	194.944	13.682
						195.072	3	195.072	13.682
						195.2	3	195.2	13.682
						195.328	3	195.328	13.682
						195.456	3	195.456	13.682
						195.584	3	195.584	13.682
						195.712	3	195.712	13.682
						195.84	3	195.84	13.682
						195.968	3	195.968	13.682
						196.096	3	196.096	13.682
						196.224	3	196.224	13.682
						196.352	3	196.352	13.682
						196.48	3	196.48	13.682
						196.608	3	196.608	13.682
						196.736	3	196.736	13.682
						196.864	3	196.864	13.682
						196.992	3	196.992	13.682
						197.12	3	197.12	13.682
						197.248	3	197.248	13.682
						197.376	3	197.376	13.682
						197.504	3	197.504	13.682
						197.632	3	197.632	13.682
						197.76	3	197.76	13.682
						197.888	3	197.888	13.682
						198.016	3	198.016	13.682
						198.144	3	198.144	13.682
						198.272	3	198.272	13.682
						198.4	3	198.4	13.682
						198.528	3	198.528	13.682
						198.656	3	198.656	13.682
						198.784	3	198.784	13.682
						198.912	3	198.912	13.682
						199.04	3	199.04	13.682
						199.168	3	199.168	13.682
						199.296	3	199.296	13.682
						199.424	3	199.424	13.682
						199.552	3	199.552	13.682
						199.68	3	199.68	13.682
						199.808	3	199.808	13.682

## Sheet: Figure 4d
Figure 4d
Potential (V)	Current rod 1 (A)	Current rod 2 (A)	Current rod 3 (A)	Linear fit for "Current rod 1"	Linear fit for "Current rod 2"	Linear fit for "Current rod 3"
0.5	0.1332	0.1467	0.1627	0.00869	0.05223	0.03002
1	0.2665	0.2935	0.3256	0.15998	0.21336	0.21283
1.5	0.4002	0.4408	0.4892	0.31127	0.37449	0.39563
2	0.5348	0.5888	0.6536	0.46256	0.53561	0.57844
2.5	0.97	0.738	0.819	0.61385	0.69673	0.76124
3	0.807	0.888	0.986	0.76514	0.85786	0.94405
3.5	0.945	1.039	1.155	0.91643	1.01899	1.12685
4	1.085	1.191	1.326	1.06772	1.18011	1.30966
4.5	1.226	1.345	1.498	1.21901	1.34124	1.49247
5	1.37	1.501	1.672	1.3703	1.50236	1.67527
5.5	1.515	1.658	1.85	1.52159	1.66348	1.85807
6	1.663	1.817	2.03	1.67288	1.82461	2.04088
6.5	1.812	1.978	2.213	1.82417	1.98573	2.22369
7	1.964	2.141	2.399	1.97546	2.14686	2.40649
7.5	2.119	2.307	2.587	2.12675	2.30798	2.58929
8	2.276	2.473	2.777	2.27804	2.46911	2.7721
8.5	2.436	2.641	2.971	2.42933	2.63023	2.95491
9	2.6	2.813	3.169	2.58062	2.79136	3.13771
10	2.94	3.162	3.574	2.8832	3.11361	3.50332
12	3.662	3.892		3.48836	3.75811
14		4.685			4.40261
Top left inset in Figure 4d
Potential (V)	Power rod 1 (W)	Power rod 2 (W)	Power rod 3 (W)
0.5	6.66667e-05	7.34234e-05	8.14314e-05
1	0.000266767	0.000293794	0.000325926
1.5	0.000600901	0.000661862	0.000734535
2	0.00107	0.00118	0.00131
2.5	0.00243	0.00185	0.00205
3	0.00242	0.00267	0.00296
3.5	0.00331	0.00364	0.00405
4	0.00434	0.00477	0.00531
4.5	0.00552	0.00606	0.00675
5	0.00686	0.00751	0.00837
5.5	0.00834	0.00913	0.01019
6	0.00999	0.01091	0.01219
6.5	0.01179	0.01287	0.0144
7	0.01376	0.015	0.01681
7.5	0.01591	0.01732	0.01942
8	0.01823	0.0198	0.02224
8.5	0.02073	0.02247	0.02528
9	0.02342	0.02534	0.02855
10	0.02943	0.03165	0.03578
12	0.04399	0.04675
14		0.06566
Bottom right inset in Figure 4d
Z_Re (kOhm)	Z_Im (Ohm)
2599	-2.28166
2606.39	7.86525
2597.4	2.36639
2599.49	7.15481
2610.39	6.15516
2603.47	12.0505
2600.83	-18.4481
2600.9	-0.39039
2604.4	-0.00909
2598.6	1.65089
2600.5	-2.42368
2602.19	-6.0132
2606.9	1.59246
2619.66	-13.6892
2594.47	13.0957
2609.69	5.95765
2601.2	1.9658
2622.86	26.9273
2608.9	3.62905
2599.3	2.40895
2601.1	-0.09534
2603.8	0.14542
2611	4.09223
2601.39	-5.62543
2610.7	3.83204
2606.5	0.10463
2609.8	0.71057
2604.4	-1.23184
2601.5	1.17144
2599.8	-0.59895
2596.3	2.59649
2596.3	0.90628
2598.2	-0.15418
2598.3	0.01814
2584.3	1.44786
2601.3	2.58787
2588.59	-7.64889
2594.49	-7.65274
2597.39	6.41464
2597.3	-1.82686
2606.49	6.42346
2586.07	-11.7218
2598.2	-1.48285
2598.1	-4.14003
2597.6	0.52137
2593.9	3.06492
2597.9	-1.80007
2597.9	-4.75183
2594.9	-0.11322
2597	-4.45103
2593.69	6.58205
2593.5	-3.28625
2597.6	0.62111
2593.49	-6.4548
2598.6	-4.97081
2589.3	2.53074
2589.1	-4.87582
2586.39	8.69869
2594.59	-5.80544
2590.4	-3.96048
2585.8	0.70404
2592.9	-1.29881
2599	-3.23878
2596.9	-2.71947
2586.3	1.28196
2584.2	2.97227
2590.39	-7.07099
2596.45	-15.3127
2593.48	-11.2529
2593.69	-8.11212
2587.3	-4.64664
2590.19	-7.14278
2590.39	-8.78448
2594.58	-9.37383
2594.75	-15.9276
2591.99	-7.08893
2591.98	-10.8121
2590.59	-6.23055
2590.8	-4.57606
2590.29	-5.83199
2590.19	-6.6681
2589.57	-12.1037
2583.2	3.87734
2589.49	-7.3849
2587.79	-7.59233
2587.79	6.94195
2587.78	-9.41701
2585.9	1.30433
2590.18	-11.112
2585.6	-3.07768
2581.3	0.75237
2593.36	-13.846
2588.74	-18.177
2599.27	-11.6637
2573.88	-11.1454
2575.82	-20.2489
2569.78	-10.3696
2569.57	-11.5663
2566.1	-4.75189
2556.7	-2.69968
2556.7	1.67782
2574.35	-35.956
2565.83	-37.2345
--	--
--	--
--	--
--	--
--	--
--	--
--	--
--	--
--	--
--	--
--	--
--	--
--	--
--	--
--	--
--	--
--	--
--	--
--	--
--	--
--	--
--	--
--	--
--	--
--	--
--	--
--	--
--	--
--	--
--	--
--	--
--	--
--	--
--	--
--	--
--	--

## Sheet: Figure 5
Figure 5 b
Time(s)	Ave_Fiber_Bridge_Potential (mV)	StDev_Fiber_Bridge_Potential (mV)	Ave_Commercial_Bridge_Potential (mV)	StDev_Commercial_Bridge_Potential (mV)
0.302	-11.3708	0.211806	-0.63893	2.6e-06
0.5	-11.5306	0.434073	-0.609877	6.9e-06
0.6	-12.1409	0.310781	-0.624403	9e-06
0.7	-11.6905	0.339201	-0.624403	6.3e-06
0.8	-11.952	0.40774	-0.59535	1.6e-06
0.9	-11.8648	0.283237	-0.580823	1.42e-05
1	-12.3007	0.258899	-0.609877	6.9e-06
1.1	-11.952	0.223919	-0.609877	6.9e-06
1.2	-12.2426	0.114868	-0.653457	3.7e-06
1.3	-12.5477	0.243129	-0.609877	1.6e-06
1.4	-12.94	0.327323	-0.59535	4.2e-06
1.5	-13.5793	0.361788	-0.609877	6.9e-06
1.6	-12.4896	0.655049	-0.580823	1.95e-05
1.7	-12.911	0.296884	-0.551769	6.3e-06
1.8001	-13.4486	0.233156	-0.566296	0
1.9001	-13.2451	0.330532	-0.59535	4.2e-06
2.0001	-12.8964	0.340753	-0.609877	1.21e-05
2.1001	-12.5477	0.346132	-0.580823	3.7e-06
2.2001	-11.6905	0.189445	-0.609877	6.9e-06
2.3001	-11.2255	0.205482	-0.115965	3.7e-06
2.4001	-26.6125	0.214283	-0.0869	1.6e-06
2.5981	-26.3219	0.491119	-0.101439	1.6e-06
2.6981	-25.6536	0.386475	-0.174073	4.2e-06
2.7981	-26.2057	0.40253	-0.115965	3.7e-06
2.8981	-25.7117	0.202897	-0.115965	9e-06
2.9981	-26.1185	0.394584	-0.145019	3.7e-06
3.0981	-25.639	0.209299	-0.130492	2.6e-06
3.1981	-25.9006	0.352178	-0.0869	1.74e-05
3.2981	-25.6681	0.524885	-0.0869	1.6e-06
3.3991	-25.6681	0.412246	-0.145019	3.7e-06
3.4991	-26.1621	0.488965	-0.101439	4.2e-06
3.5992	-26.6416	0.208034	-0.130492	1.06e-05
3.6992	-25.5518	0.385792	-0.130492	2.6e-06
3.7992	-24.5057	0.263946	-0.115965	9e-06
3.8992	-24.8108	0.185219	-0.174073	6.9e-06
3.9992	-25.6826	0.312474	-0.101439	4.2e-06
4.0992	-25.5228	0.23764	-0.0869	1.6e-06
4.1992	-24.8108	0.299539	-0.130492	5.3e-06
4.2992	-24.8835	0.328931	-0.130492	5.3e-06
4.3992	-25.2903	0.386475	-0.203126	1.85e-05
4.4992	-24.8689	0.457745	-0.174073	6.9e-06
4.6962	-24.7963	0.268899	-0.203126	2.6e-06
4.7962	-24.9271	0.284167	-0.101439	1.21e-05
4.8962	-25.3048	0.226263	-0.130492	2.6e-06
4.9962	-24.7236	0.107756	-0.188599	3.7e-06
5.0962	-24.9125	0.310781	-0.203126	0
5.1962	-24.9561	0.332919	-0.174073	6.9e-06
5.2963	-24.6655	0.465179	-0.101439	6.9e-06
5.3963	-25.0578	0.264944	-0.246707	6.9e-06
5.4963	-24.186	0.600397	-0.101439	6.9e-06
5.5963	-23.8083	0.214283	-0.130492	2.6e-06
5.6963	-23.7937	0.336859	-0.217653	6.3e-06
5.7963	-23.6484	0.484628	-0.159546	1.6e-06
5.8963	-23.4305	0.328931	-0.174073	4.2e-06
5.9963	-23.4596	0.33133	-0.203126	1.06e-05
6.0963	-23.0527	0.139743	-0.130492	5.3e-06
6.1963	-22.8203	0.0828	-0.174073	4.2e-06
6.2963	-23.2126	0.240949	-0.174073	1.6e-06
6.3963	-22.7767	0.312474	-0.159546	4.2e-06
6.4963	-22.6168	0.194937	-0.421028	1.32e-05
6.5963	-14.3639	0.129958	-0.362921	1.1e-06
6.7943	-14.7417	0.16725	-0.406501	1.16e-05
6.8943	-14.4075	0.399238	-0.377448	1.21e-05
6.9943	-14.0007	0.119374	-0.319341	1.21e-05
7.0944	-14.6255	0.226263	-0.333867	1.1e-06
7.1944	-14.9306	0.135913	-0.362921	3.7e-06
7.2944	-14.1896	0.188047	-0.421028	0
7.3944	-14.175	0.150648	-0.333867	6.3e-06
7.4944	-14.3058	0.150648	-0.319341	4.2e-06
7.5944	-14.4802	0.330532	-0.333867	1.69e-05
7.6944	-15.2212	0.170377	-0.333867	3.7e-06
7.7944	-14.9015	0.182347	-0.348394	5.3e-06
7.8944	-14.7708	0.157499	-0.362921	6.3e-06
7.9944	-15.0904	0.292406	-0.333867	3.7e-06
8.0944	-15.4682	0.365417	-0.246707	1.74e-05
8.1944	-15.0904	0.346132	-0.333867	3.7e-06
8.2944	-15.2793	0.139743	-0.377448	6.9e-06
8.3944	-15.628	0.131973	-0.377448	6.9e-06
8.4944	-15.0323	0.131973	-0.391975	6.9e-06
8.5944	-15.1195	0.0828	-0.406501	1.1e-06
8.6944	-15.3229	0.16725	-0.333867	6.3e-06
8.8935	-15.5118	0.177953	-0.421028	2.6e-06
8.9935	-15.5263	0.208034	-0.348394	7.9e-06

## Sheet: Figure S1
Figure S1 a				Figure S1 b
Milling time (h)	Mass uptake (%)			Media size (mm)	Mass uptake (%)
0	0.89286			0	0.89286
0.25	2.73752			6.35	2.04
0.5	5.26724			12.7	3.63
1	8.05259			19.05	9.65
2	7.39329
2.5	6.77848
4	4.4886
8	4.13961
12	2.29326
16	2.48756

## Sheet: Figure S6
	h-BN	dh-BN
Wavelength (eV)	Normalized Abs	Normalized Abs
1.54975	0.07312	0
1.55069	0.07315	0.000725163
1.5517	0.07322	0.00145
1.55264	0.07328	0.00218
1.55366	0.07331	0.0029
1.5546	0.07338	0.00363
1.55555	0.07341	0.00435
1.55657	0.07344	0.00508
1.55752	0.07351	0.0058
1.55854	0.07354	0.00653
1.5595	0.07357	0.00725
1.56045	0.07361	0.00761
1.56148	0.07364	0.00834
1.56244	0.07367	0.00906
1.56346	0.0737	0.00979
1.56442	0.07374	0.01051
1.56539	0.07374	0.01124
1.56642	0.07377	0.01197
1.56739	0.0738	0.01233
1.56835	0.0738	0.01305
1.56939	0.07383	0.01378
1.57036	0.07383	0.0145
1.57133	0.07387	0.01523
1.57237	0.07387	0.01559
1.57334	0.0739	0.01632
1.57432	0.0739	0.01704
1.57537	0.0739	0.01777
1.57634	0.07393	0.01813
1.57732	0.07393	0.01885
1.57837	0.07393	0.01958
1.57936	0.07393	0.0203
1.58034	0.07393	0.02067
1.5814	0.07393	0.02139
1.58238	0.07393	0.02212
1.58337	0.07393	0.02248
1.58443	0.07393	0.02321
1.58542	0.07393	0.02393
1.58641	0.07393	0.02429
1.58748	0.07393	0.02502
1.58847	0.0739	0.02574
1.58947	0.0739	0.02611
1.59054	0.07387	0.02683
1.59154	0.07387	0.02719
1.59254	0.07383	0.02792
1.59355	0.07383	0.02864
1.59462	0.0738	0.02901
1.59563	0.07377	0.02973
1.59663	0.07374	0.03009
1.59771	0.0737	0.03046
1.59873	0.07367	0.03118
1.59974	0.07364	0.03154
1.60075	0.07357	0.03227
1.60184	0.07354	0.03263
1.60285	0.07348	0.03299
1.60387	0.07341	0.03372
1.60489	0.07335	0.03408
1.60598	0.07328	0.03445
1.60701	0.07322	0.03517
1.60803	0.07315	0.03553
1.60906	0.07305	0.03626
1.61016	0.07299	0.03698
1.61118	0.07295	0.03771
1.61221	0.07292	0.03807
1.61325	0.07286	0.0388
1.61435	0.07282	0.03952
1.61539	0.07282	0.04025
1.61642	0.07279	0.04097
1.61746	0.07279	0.0417
1.61857	0.07279	0.04242
1.61961	0.07279	0.04315
1.62066	0.07279	0.04387
1.6217	0.07279	0.0446
1.62275	0.07282	0.04532
1.62387	0.07282	0.04605
1.62492	0.07282	0.04677
1.62597	0.07286	0.0475
1.62702	0.07286	0.04822
1.62807	0.07286	0.04895
1.6292	0.07289	0.04967
1.63026	0.07289	0.0504
1.63131	0.07289	0.05112
1.63237	0.07289	0.05185
1.63344	0.07292	0.05257
1.63457	0.07292	0.0533
1.63564	0.07292	0.05402
1.6367	0.07292	0.05475
1.63777	0.07295	0.05547
1.63884	0.07295	0.0562
1.63991	0.07295	0.05693
1.64106	0.07295	0.05765
1.64213	0.07299	0.05838
1.64321	0.07299	0.0591
1.64429	0.07299	0.05983
1.64537	0.07299	0.06019
1.64645	0.07299	0.06091
1.64761	0.07299	0.06164
1.64869	0.07299	0.06236
1.64978	0.07299	0.06309
1.65086	0.07299	0.06345
1.65195	0.07299	0.06418
1.65304	0.07302	0.0649
1.65413	0.07302	0.06563
1.6553	0.07302	0.06599
1.6564	0.07302	0.06672
1.6575	0.07302	0.06744
1.6586	0.07302	0.06817
1.6597	0.07305	0.06853
1.6608	0.07305	0.06925
1.6619	0.07305	0.06962
1.66301	0.07305	0.07034
1.66419	0.07305	0.0707
1.6653	0.07305	0.07143
1.66641	0.07305	0.07179
1.66752	0.07302	0.07252
1.66864	0.07302	0.07288
1.66975	0.07299	0.07324
1.67087	0.07295	0.0736
1.67199	0.07292	0.07397
1.67311	0.07289	0.07433
1.67431	0.07282	0.07469
1.67544	0.07279	0.07505
1.67656	0.07276	0.07542
1.67769	0.07273	0.07578
1.67882	0.07269	0.07614
1.67995	0.07266	0.07614
1.68108	0.07266	0.0765
1.68222	0.07263	0.0765
1.68335	0.07263	0.07687
1.68449	0.0726	0.07687
1.68563	0.0726	0.07723
1.68677	0.0726	0.07723
1.68791	0.0726	0.07759
1.68914	0.0726	0.07759
1.69029	0.07263	0.07759
1.69144	0.07266	0.07759
1.69259	0.07266	0.07796
1.69374	0.07273	0.07796
1.69489	0.07276	0.07796
1.69605	0.07279	0.07796
1.6972	0.07286	0.07796
1.69836	0.07295	0.07796
1.69952	0.07302	0.07796
1.70069	0.07312	0.07759
1.70185	0.07322	0.07759
1.70302	0.07331	0.07759
1.70419	0.07341	0.07723
1.70536	0.07354	0.07723
1.70653	0.07364	0.07723
1.7077	0.07377	0.07687
1.70888	0.0739	0.07687
1.71005	0.07403	0.07687
1.71123	0.07416	0.07687
1.71241	0.07432	0.07687
1.71359	0.07445	0.07687
1.71478	0.07459	0.07687
1.71596	0.07472	0.07723
1.71715	0.07485	0.07723
1.71834	0.07498	0.07759
1.71953	0.07514	0.07759
1.72073	0.07527	0.07796
1.72192	0.0754	0.07832
1.72312	0.07553	0.07868
1.72432	0.07566	0.07904
1.72552	0.07576	0.07941
1.72672	0.07589	0.07977
1.72793	0.07602	0.08013
1.72914	0.07615	0.08086
1.73034	0.07628	0.08122
1.73156	0.07641	0.08158
1.73277	0.07654	0.08231
1.73398	0.07667	0.08267
1.7352	0.0768	0.08303
1.73642	0.0769	0.08376
1.73764	0.07703	0.08412
1.73886	0.07716	0.08448
1.74008	0.07729	0.08521
1.74131	0.07742	0.08557
1.74254	0.07752	0.08593
1.74377	0.07765	0.08629
1.745	0.07778	0.08666
1.74623	0.07788	0.08702
1.74747	0.07801	0.08738
1.74862	0.07811	0.08774
1.74986	0.07821	0.08774
1.7511	0.0783	0.08811
1.75234	0.07843	0.08847
1.75359	0.07853	0.08847
1.75483	0.07863	0.08883
1.75608	0.07873	0.0892
1.75733	0.07882	0.0892
1.75859	0.07892	0.08956
1.75984	0.07902	0.08956
1.7611	0.07912	0.08956
1.76236	0.07922	0.08992
1.76362	0.07931	0.08992
1.76488	0.07941	0.09028
1.76606	0.07951	0.09028
1.76732	0.07961	0.09065
1.76859	0.07971	0.09065
1.76986	0.0798	0.09101
1.77114	0.0799	0.09101
1.77241	0.08	0.09137
1.77369	0.08013	0.09173
1.77497	0.08023	0.0921
1.77625	0.08032	0.0921
1.77753	0.08046	0.09246
1.77873	0.08055	0.09282
1.78002	0.08065	0.09318
1.78131	0.08075	0.09355
1.7826	0.08088	0.09391
1.78389	0.08098	0.09427
1.78519	0.08107	0.09463
1.78648	0.08117	0.095
1.78778	0.0813	0.09536
1.78899	0.08137	0.09572
1.7903	0.08147	0.09608
1.7916	0.08156	0.09645
1.79291	0.08166	0.09681
1.79422	0.08176	0.09717
1.79553	0.08183	0.09753
1.79685	0.08189	0.0979
1.79807	0.08196	0.09826
1.79939	0.08202	0.09862
1.80071	0.08205	0.09898
1.80204	0.08209	0.09898
1.80336	0.08212	0.09935
1.80469	0.08212	0.09971
1.80602	0.08212	0.10007
1.80725	0.08212	0.10044
1.80859	0.08209	0.1008
1.80992	0.08205	0.10116
1.81126	0.08202	0.10152
1.8126	0.08199	0.10189
1.81395	0.08192	0.10225
1.81519	0.08183	0.10261
1.81654	0.08176	0.10297
1.81789	0.08166	0.10334
1.81924	0.08153	0.1037
1.82059	0.0814	0.10406
1.82185	0.08127	0.10442
1.82321	0.08111	0.10479
1.82457	0.08094	0.10479
1.82593	0.08075	0.10515
1.8273	0.08059	0.10551
1.82857	0.08039	0.10587
1.82994	0.08019	0.10624
1.83131	0.08	0.1066
1.83268	0.07977	0.1066
1.83406	0.07957	0.10696
1.83534	0.07938	0.10732
1.83672	0.07915	0.10769
1.8381	0.07896	0.10769
1.83948	0.07873	0.10805
1.84087	0.07853	0.10805
1.84216	0.07834	0.10841
1.84355	0.07811	0.10877
1.84495	0.07791	0.10877
1.84634	0.07772	0.10914
1.84764	0.07752	0.1095
1.84904	0.07732	0.10986
1.85044	0.07713	0.11022
1.85185	0.07693	0.11059
1.85326	0.07674	0.11095
1.85457	0.07657	0.11131
1.85598	0.07638	0.11168
1.85739	0.07622	0.11204
1.85881	0.07605	0.11276
1.86013	0.07589	0.11313
1.86155	0.07573	0.11385
1.86297	0.0756	0.11421
1.8644	0.07543	0.11494
1.86573	0.0753	0.1153
1.86716	0.07517	0.11603
1.86859	0.07504	0.11639
1.87003	0.07491	0.11711
1.87136	0.07478	0.11784
1.8728	0.07465	0.1182
1.87425	0.07455	0.11893
1.87569	0.07442	0.11965
1.87704	0.07432	0.12001
1.87849	0.07423	0.12074
1.87994	0.0741	0.1211
1.88129	0.074	0.12183
1.88275	0.0739	0.12255
1.88421	0.0738	0.12292
1.88567	0.07367	0.12328
1.88703	0.07357	0.124
1.8885	0.07348	0.12437
1.88997	0.07338	0.12473
1.89133	0.07328	0.12509
1.89281	0.07315	0.12545
1.89429	0.07305	0.12582
1.89576	0.07292	0.12618
1.89714	0.07282	0.12654
1.89863	0.07269	0.1269
1.90011	0.0726	0.12727
1.9015	0.07247	0.12763
1.90299	0.07237	0.12799
1.90448	0.07224	0.12835
1.90587	0.07214	0.12872
1.90737	0.07204	0.12908
1.90887	0.07194	0.12944
1.91027	0.07185	0.1298
1.91178	0.07178	0.13017
1.91329	0.07168	0.13017
1.9148	0.07158	0.13053
1.91621	0.07152	0.13089
1.91772	0.07145	0.13125
1.91924	0.07139	0.13162
1.92066	0.07132	0.13198
1.92218	0.07126	0.13234
1.92371	0.07119	0.13307
1.92513	0.07113	0.13343
1.92667	0.07106	0.13379
1.9282	0.071	0.13416
1.92963	0.07093	0.13452
1.93117	0.07087	0.13488
1.9326	0.07077	0.13524
1.93415	0.0707	0.13561
1.9357	0.07061	0.13597
1.93714	0.07051	0.13633
1.93869	0.07038	0.13669
1.94025	0.07028	0.13706
1.9417	0.07018	0.13742
1.94326	0.07005	0.13778
1.94482	0.06992	0.13814
1.94628	0.06979	0.13814
1.94785	0.06966	0.13851
1.94942	0.06953	0.13887
1.95088	0.0694	0.13923
1.95246	0.06927	0.13959
1.95393	0.06914	0.13959
1.95551	0.06901	0.13996
1.9571	0.06888	0.14032
1.95858	0.06878	0.14068
1.96017	0.06865	0.14104
1.96176	0.06855	0.14141
1.96324	0.06845	0.14177
1.96484	0.06836	0.14213
1.96633	0.06829	0.14286
1.96794	0.06819	0.14322
1.96955	0.06813	0.14394
1.97104	0.06806	0.14467
1.97266	0.068	0.14503
1.97416	0.06793	0.14576
1.97578	0.0679	0.14648
1.9774	0.06783	0.14721
1.97891	0.0678	0.14793
1.98054	0.06777	0.14866
1.98205	0.06774	0.14938
1.98368	0.0677	0.15011
1.98532	0.06767	0.15083
1.98684	0.06764	0.15156
1.98848	0.06761	0.15228
1.99001	0.06757	0.15265
1.99166	0.06754	0.15337
1.99319	0.06751	0.1541
1.99485	0.06748	0.15446
1.9965	0.06744	0.15518
1.99804	0.06741	0.15555
1.99971	0.06735	0.15591
2.00125	0.06731	0.15627
2.00292	0.06725	0.157
2.00447	0.06718	0.15736
2.00615	0.06712	0.15772
2.00782	0.06705	0.15809
2.00938	0.06695	0.15809
2.01107	0.06686	0.15845
2.01263	0.06676	0.15881
2.01432	0.06663	0.15917
2.01589	0.06653	0.15917
2.01759	0.0664	0.15954
2.01916	0.06627	0.1599
2.02086	0.06614	0.16026
2.02257	0.06598	0.16026
2.02415	0.06584	0.16062
2.02586	0.06568	0.16099
2.02745	0.06555	0.16099
2.02917	0.06539	0.16135
2.03076	0.06526	0.16171
2.03248	0.06509	0.16207
2.03409	0.06496	0.16244
2.03581	0.0648	0.1628
2.03742	0.06467	0.16316
2.03916	0.06451	0.16352
2.04077	0.06438	0.16389
2.04251	0.06425	0.16461
2.04413	0.06412	0.16497
2.04587	0.06395	0.16534
2.04762	0.06382	0.16606
2.04925	0.06369	0.16642
2.05101	0.06356	0.16715
2.05264	0.06343	0.16751
2.0544	0.06327	0.16824
2.05604	0.06314	0.1686
2.05781	0.06301	0.16933
2.05946	0.06284	0.16969
2.06123	0.06268	0.17005
2.06288	0.06255	0.17078
2.06466	0.06239	0.17114
2.06632	0.06219	0.1715
2.06811	0.06203	0.17186
2.06977	0.06183	0.17259
2.07157	0.06164	0.17295
2.07324	0.06144	0.17331
2.07504	0.06121	0.17331
2.07671	0.06102	0.17368
2.07852	0.06079	0.17404
2.0802	0.06056	0.1744
2.08188	0.06033	0.17476
2.0837	0.06011	0.17476
2.08539	0.05991	0.17513
2.08721	0.05968	0.17513
2.08891	0.05945	0.17549
2.09074	0.05922	0.17585
2.09244	0.05903	0.17585
2.09428	0.0588	0.17621
2.09599	0.0586	0.17621
2.09783	0.05841	0.17658
2.09955	0.05825	0.17694
2.1014	0.05805	0.17694
2.10312	0.05785	0.1773
2.10498	0.05769	0.17766
2.1067	0.05753	0.17803
2.10857	0.05737	0.17839
2.1103	0.0572	0.17875
2.11204	0.05704	0.17912
2.11391	0.05688	0.17948
2.11566	0.05671	0.17984
2.11754	0.05655	0.1802
2.11929	0.05639	0.18057
2.12117	0.05622	0.18093
2.12293	0.05606	0.18129
2.12483	0.0559	0.18165
2.12659	0.05573	0.18202
2.12835	0.05557	0.18238
2.13026	0.05541	0.18238
2.13203	0.05525	0.18274
2.13395	0.05505	0.1831
2.13572	0.05489	0.1831
2.13764	0.05469	0.18347
2.13943	0.05453	0.18347
2.14122	0.05433	0.18347
2.14315	0.05414	0.18383
2.14494	0.05397	0.18383
2.14688	0.05378	0.18383
2.14868	0.05358	0.18383
2.15063	0.05339	0.18383
2.15244	0.05322	0.18347
2.15425	0.05303	0.18347
2.15621	0.05283	0.18347
2.15802	0.05267	0.1831
2.15999	0.05247	0.1831
2.16181	0.05231	0.18274
2.16364	0.05215	0.18274
2.16562	0.05198	0.18274
2.16745	0.05182	0.18238
2.16943	0.05166	0.18238
2.17128	0.0515	0.18202
2.17312	0.05136	0.18202
2.17512	0.0512	0.18202
2.17697	0.05104	0.18165
2.17897	0.05091	0.18165
2.18083	0.05075	0.18165
2.18269	0.05061	0.18165
2.18471	0.05045	0.18202
2.18658	0.05032	0.18202
2.1886	0.05019	0.18238
2.19047	0.05006	0.18274
2.19235	0.04993	0.18274
2.19438	0.04977	0.1831
2.19627	0.04964	0.18347
2.19817	0.04951	0.18383
2.20021	0.04938	0.18419
2.20211	0.04921	0.18455
2.20416	0.04908	0.18492
2.20606	0.04892	0.18528
2.20797	0.04876	0.18564
2.21004	0.04859	0.186
2.21195	0.04843	0.186
2.21387	0.04827	0.18637
2.21595	0.0481	0.18673
2.21788	0.04791	0.18673
2.21981	0.04774	0.18709
2.22189	0.04755	0.18709
2.22383	0.04735	0.18745
2.22593	0.04716	0.18745
2.22787	0.04696	0.18745
2.22982	0.0468	0.18782
2.23193	0.04657	0.18782
2.23389	0.04641	0.18782
2.23585	0.04621	0.18782
2.23797	0.04602	0.18782
2.23994	0.04582	0.18818
2.24191	0.04566	0.18818
2.24404	0.04546	0.18818
2.24602	0.0453	0.18854
2.24801	0.0451	0.18854
2.25015	0.04494	0.18891
2.25214	0.04478	0.18891
2.25414	0.04461	0.18927
2.25629	0.04445	0.18927
2.2583	0.04432	0.18963
2.26031	0.04419	0.18999
2.26247	0.04403	0.18999
2.26449	0.0439	0.19036
2.26651	0.04377	0.19072
2.26869	0.04364	0.19072
2.27072	0.04351	0.19108
2.27275	0.04337	0.19108
2.27494	0.04324	0.19144
2.27698	0.04311	0.19144
2.27902	0.04298	0.19181
2.28107	0.04289	0.19181
2.28328	0.04276	0.19181
2.28534	0.04262	0.19217
2.2874	0.04249	0.19217
2.28962	0.0424	0.19217
2.29169	0.04227	0.19217
2.29376	0.04217	0.19253
2.29599	0.04204	0.19253
2.29807	0.04191	0.19253
2.30016	0.04181	0.19253
2.30225	0.04171	0.19253
2.3045	0.04158	0.19253
2.3066	0.04145	0.19253
2.3087	0.04135	0.19253
2.31096	0.04122	0.19253
2.31307	0.04112	0.19253
2.31519	0.04103	0.19253
2.3173	0.0409	0.19253
2.31959	0.0408	0.19253
2.32171	0.04067	0.19253
2.32384	0.04057	0.19253
2.32614	0.04044	0.19253
2.32828	0.04034	0.19289
2.33042	0.04024	0.19289
2.33257	0.04011	0.19289
2.33489	0.03998	0.19326
2.33704	0.03985	0.19326
2.3392	0.03975	0.19362
2.34153	0.03959	0.19398
2.3437	0.03946	0.19434
2.34588	0.03933	0.19434
2.34805	0.0392	0.19471
2.3504	0.03904	0.19507
2.35259	0.03891	0.19543
2.35478	0.03874	0.19579
2.35697	0.03858	0.19616
2.35934	0.03842	0.19652
2.36155	0.03825	0.19688
2.36375	0.03809	0.19761
2.36597	0.03793	0.19797
2.36836	0.03777	0.19833
2.37058	0.03757	0.19869
2.3728	0.03741	0.19906
2.37503	0.03724	0.19942
2.37744	0.03705	0.19978
2.37968	0.03685	0.20015
2.38192	0.03669	0.20051
2.38417	0.03649	0.20087
2.3866	0.0363	0.20123
2.38886	0.0361	0.2016
2.39112	0.03591	0.2016
2.39339	0.03571	0.20196
2.39583	0.03552	0.20232
2.39811	0.03532	0.20268
2.40039	0.03512	0.20305
2.40268	0.03493	0.20341
2.40497	0.03473	0.20377
2.40744	0.0345	0.2045
2.40974	0.03431	0.20486
2.41204	0.03408	0.20522
2.41435	0.03388	0.20558
2.41685	0.03366	0.20631
2.41916	0.03346	0.20667
2.42149	0.03323	0.2074
2.42382	0.03304	0.20776
2.42615	0.03281	0.20848
2.42867	0.03261	0.20921
2.43101	0.03238	0.20993
2.43336	0.03219	0.21066
2.43571	0.03199	0.21139
2.43807	0.0318	0.21211
2.44061	0.03157	0.21284
2.44298	0.03137	0.21356
2.44535	0.03118	0.21429
2.44773	0.03098	0.21501
2.45011	0.03082	0.21574
2.45268	0.03059	0.21646
2.45507	0.03039	0.21719
2.45747	0.03023	0.21755
2.45987	0.03004	0.21827
2.46228	0.02984	0.219
2.46488	0.02964	0.21936
2.46729	0.02945	0.22009
2.46972	0.02929	0.22045
2.47214	0.02909	0.22081
2.47458	0.02889	0.22117
2.4772	0.0287	0.2219
2.47964	0.02854	0.22226
2.48209	0.02834	0.22263
2.48454	0.02814	0.22299
2.487	0.02798	0.22335
2.48947	0.02779	0.22371
2.49212	0.02759	0.22408
2.4946	0.02739	0.22444
2.49708	0.02723	0.2248
2.49956	0.02704	0.2248
2.50205	0.02684	0.22516
2.50474	0.02664	0.22553
2.50724	0.02645	0.22589
2.50974	0.02625	0.22625
2.51225	0.02606	0.22661
2.51477	0.02586	0.22698
2.51729	0.02567	0.22698
2.52001	0.02544	0.22734
2.52255	0.02524	0.2277
2.52508	0.02505	0.2277
2.52763	0.02485	0.22806
2.53017	0.02466	0.22806
2.53273	0.02443	0.22843
2.53529	0.02423	0.22843
2.53805	0.024	0.22879
2.54062	0.02377	0.22915
2.5432	0.02358	0.22915
2.54578	0.02335	0.22951
2.54837	0.02312	0.22988
2.55096	0.02289	0.22988
2.55356	0.02267	0.23024
2.55636	0.02244	0.2306
2.55897	0.02221	0.23096
2.56159	0.02198	0.23133
2.56421	0.02175	0.23169
2.56683	0.02152	0.23205
2.56947	0.02126	0.23241
2.5721	0.02104	0.23278
2.57495	0.02077	0.23314
2.5776	0.02055	0.2335
2.58026	0.02032	0.23387
2.58292	0.02006	0.23459
2.58558	0.01983	0.23495
2.58826	0.01957	0.23532
2.59094	0.01934	0.23568
2.59383	0.01908	0.23604
2.59652	0.01885	0.2364
2.59921	0.01859	0.23677
2.60192	0.01836	0.23713
2.60462	0.0181	0.23749
2.60734	0.01787	0.23785
2.61006	0.01761	0.23785
2.61278	0.01738	0.23822
2.61552	0.01712	0.23858
2.61847	0.01686	0.23894
2.62121	0.01663	0.2393
2.62396	0.01637	0.23967
2.62672	0.01614	0.24003
2.62948	0.01591	0.24039
2.63225	0.01569	0.24112
2.63502	0.01549	0.24148
2.6378	0.01526	0.24184
2.64059	0.01507	0.2422
2.6436	0.01484	0.24257
2.6464	0.01464	0.24293
2.64921	0.01448	0.24365
2.65202	0.01428	0.24402
2.65484	0.01412	0.24438
2.65766	0.01396	0.24474
2.66049	0.01383	0.24547
2.66333	0.01366	0.24583
2.66617	0.01353	0.24619
2.66902	0.0134	0.24656
2.67188	0.01327	0.24728
2.67496	0.01318	0.24764
2.67783	0.01305	0.24801
2.68071	0.01295	0.24837
2.68359	0.01285	0.24873
2.68648	0.01278	0.24909
2.68938	0.01269	0.24946
2.69228	0.01262	0.24982
2.69519	0.01252	0.25018
2.6981	0.01246	0.25018
2.70103	0.01239	0.25054
2.70395	0.01229	0.25054
2.70689	0.01223	0.25091
2.71006	0.01216	0.25091
2.71301	0.0121	0.25127
2.71596	0.012	0.25127
2.71892	0.01194	0.25127
2.72189	0.01184	0.25127
2.72487	0.01177	0.25163
2.72785	0.01168	0.25163
2.73084	0.01161	0.25163
2.73384	0.01151	0.25199
2.73684	0.01141	0.25199
2.73985	0.01128	0.25236
2.74287	0.01119	0.25236
2.74589	0.01106	0.25236
2.74892	0.01096	0.25272
2.75196	0.01083	0.25272
2.75501	0.0107	0.25308
2.75829	0.01053	0.25308
2.76135	0.0104	0.25344
2.76442	0.01024	0.25381
2.76749	0.01008	0.25381
2.77057	0.00995	0.25417
2.77366	0.00978	0.25453
2.77676	0.00962	0.25489
2.77986	0.00949	0.25526
2.78297	0.00933	0.25562
2.78609	0.00916	0.25635
2.78921	0.00903	0.25671
2.79234	0.00887	0.25707
2.79548	0.00874	0.2578
2.79863	0.00861	0.25816
2.80178	0.00845	0.25888
2.80494	0.00832	0.25925
2.80811	0.00819	0.25997
2.81128	0.00809	0.26033
2.81447	0.00796	0.26106
2.81766	0.00783	0.26142
2.82086	0.00773	0.26215
2.82406	0.0076	0.26251
2.82728	0.0075	0.26287
2.8305	0.00737	0.2636
2.83372	0.00727	0.26396
2.83696	0.00717	0.26432
2.8402	0.00708	0.26468
2.84346	0.00695	0.26505
2.84697	0.00685	0.26541
2.85023	0.00672	0.26577
2.85351	0.00662	0.26613
2.85679	0.00649	0.2665
2.86009	0.00639	0.2665
2.86338	0.00626	0.26686
2.86669	0.00616	0.26722
2.87001	0.00603	0.26759
2.87333	0.0059	0.26759
2.87666	0.00577	0.26795
2.88	0.00564	0.26831
2.88335	0.00554	0.26867
2.8867	0.00541	0.2694
2.89006	0.00528	0.26976
2.89344	0.00519	0.27012
2.89682	0.00505	0.27049
2.9002	0.00496	0.27121
2.9036	0.00483	0.27157
2.907	0.00473	0.2723
2.91042	0.00463	0.27266
2.91384	0.00453	0.27339
2.91727	0.00444	0.27411
2.9207	0.00434	0.27447
2.92415	0.00424	0.2752
2.9276	0.00414	0.27592
2.93107	0.00408	0.27629
2.93454	0.00398	0.27701
2.93802	0.00388	0.27774
2.94151	0.00382	0.2781
2.945	0.00372	0.27883
2.94851	0.00362	0.27955
2.95202	0.00355	0.27991
2.95555	0.00346	0.28064
2.95908	0.00339	0.281
2.96262	0.00329	0.28173
2.9659	0.00323	0.28245
2.96945	0.00313	0.28281
2.97302	0.00307	0.28354
2.97659	0.00297	0.2839
2.98018	0.0029	0.28463
2.98377	0.0028	0.28535
2.98737	0.00274	0.28571
2.99098	0.00267	0.28644
2.9946	0.00258	0.2868
2.99823	0.00251	0.28753
3.00187	0.00241	0.28789
3.00552	0.00235	0.28861
3.00918	0.00228	0.28898
3.01284	0.00219	0.2897
3.01652	0.00212	0.29043
3.0202	0.00205	0.29079
3.02389	0.00199	0.29152
3.0276	0.00192	0.29224
3.03131	0.00186	0.29297
3.03503	0.00179	0.29333
3.03876	0.00173	0.29405
3.0425	0.0017	0.29478
3.04625	0.00163	0.29514
3.05001	0.0016	0.29587
3.05378	0.00153	0.29659
3.05756	0.0015	0.29695
3.06135	0.00147	0.29768
3.06515	0.00143	0.2984
3.06866	0.0014	0.29913
3.07248	0.00137	0.29949
3.07631	0.00137	0.30022
3.08015	0.00137	0.30094
3.08399	0.00134	0.30131
3.08785	0.00134	0.30203
3.09172	0.00134	0.30276
3.09559	0.00134	0.30348
3.09948	0.00137	0.30384
3.10338	0.00137	0.30457
3.10728	0.0014	0.30529
3.1112	0.00143	0.30602
3.11513	0.00143	0.30674
3.11907	0.00147	0.30747
3.12301	0.00153	0.30783
3.12697	0.00157	0.30856
3.13094	0.0016	0.30928
3.13461	0.00163	0.31001
3.1386	0.0017	0.31073
3.1426	0.00173	0.31146
3.14661	0.00179	0.31218
3.15063	0.00183	0.31291
3.15466	0.00189	0.31363
3.1587	0.00192	0.31436
3.16276	0.00196	0.31508
3.16682	0.00202	0.31581
3.17089	0.00205	0.3169
3.17498	0.00212	0.31762
3.17907	0.00215	0.31871
3.18318	0.00222	0.31943
3.1873	0.00225	0.32052
3.19111	0.00228	0.32161
3.19525	0.00235	0.3227
3.1994	0.00238	0.32379
3.20356	0.00241	0.32487
3.20773	0.00245	0.32632
3.21191	0.00248	0.32741
3.21611	0.00248	0.32886
3.22031	0.00251	0.33031
3.22453	0.00251	0.3314
3.22876	0.00254	0.33285
3.233	0.00254	0.3343
3.23692	0.00254	0.33611
3.24118	0.00251	0.33756
3.24545	0.00251	0.33901
3.24974	0.00248	0.34083
3.25404	0.00245	0.34228
3.25834	0.00241	0.34409
3.26266	0.00235	0.3459
3.267	0.00232	0.34735
3.27134	0.00225	0.34917
3.2757	0.00219	0.35098
3.27973	0.00212	0.35279
3.28411	0.00205	0.3546
3.2885	0.00196	0.35606
3.2929	0.00189	0.35787
3.29731	0.00179	0.35968
3.30174	0.00173	0.36149
3.30618	0.00163	0.36294
3.31063	0.00157	0.36476
3.3151	0.00147	0.36621
3.31957	0.0014	0.36802
3.32372	0.0013	0.36947
3.32822	0.00124	0.37128
3.33273	0.00114	0.37273
3.33726	0.00108	0.37418
3.34179	0.000978378	0.37563
3.34635	0.000913153	0.37708
3.35091	0.000815315	0.37817
3.35549	0.00075009	0.37962
3.35972	0.000684864	0.38107
3.36432	0.000587027	0.38216
3.36894	0.000521802	0.38325
3.37356	0.000456576	0.38434
3.3782	0.000391351	0.38542
3.38286	0.000326126	0.38651
3.38752	0.000260901	0.3876
3.3922	0.000195676	0.38869
3.39654	0.000163063	0.38941
3.40124	0.00013045	0.3905
3.40596	6.52252e-05	0.39123
3.41069	6.52252e-05	0.39231
3.41544	3.26126e-05	0.39304
3.4202	3.26126e-05	0.39376
3.42497	0	0.39485
3.42976	3.26126e-05	0.39558
3.43419	3.26126e-05	0.3963
3.439	6.52252e-05	0.39703
3.44383	9.78378e-05	0.39775
3.44867	0.000163063	0.39848
3.45352	0.000228288	0.3992
3.45839	0.000293513	0.39993
3.46328	0.000391351	0.40065
3.4678	0.000489189	0.40138
3.47271	0.000619639	0.4021
3.47763	0.00075009	0.40283
3.48257	0.00088054	0.40355
3.48752	0.00104	0.40428
3.49249	0.00121	0.405
3.49747	0.0014	0.40573
3.50209	0.0016	0.40645
3.5071	0.00179	0.40718
3.51212	0.00202	0.4079
3.51716	0.00225	0.40863
3.52222	0.00248	0.40935
3.52729	0.00274	0.41008
3.53237	0.00297	0.4108
3.53708	0.00323	0.41153
3.54219	0.00349	0.41226
3.54732	0.00378	0.41298
3.55247	0.00408	0.41371
3.55763	0.00437	0.41479
3.5628	0.00466	0.41552
3.56759	0.00492	0.41624
3.5728	0.00525	0.41733
3.57802	0.00554	0.41842
3.58325	0.00587	0.41914
3.5885	0.00616	0.42023
3.59377	0.00649	0.42132
3.59865	0.00678	0.42241
3.60394	0.00711	0.4235
3.60926	0.00744	0.42458
3.61459	0.00776	0.42567
3.61993	0.00809	0.42712
3.6253	0.00845	0.42821
3.63026	0.00874	0.4293
3.63565	0.0091	0.43075
3.64106	0.00946	0.43183
3.64649	0.00982	0.43328
3.65193	0.01014	0.43474
3.65739	0.0105	0.43582
3.66245	0.01083	0.43727
3.66794	0.01119	0.43872
3.67345	0.01158	0.44017
3.67898	0.01194	0.44162
3.68452	0.01229	0.44307
3.69008	0.01269	0.44416
3.69523	0.01301	0.44561
3.70082	0.0134	0.44706
3.70643	0.0138	0.44851
3.71206	0.01419	0.44996
3.7177	0.01461	0.45178
3.72293	0.01497	0.45323
3.72861	0.01539	0.45468
3.73431	0.01582	0.45613
3.74002	0.01624	0.45758
3.74575	0.0167	0.45903
3.7515	0.01712	0.46048
3.75683	0.01751	0.46193
3.76261	0.01797	0.46338
3.76842	0.01843	0.46483
3.77424	0.01888	0.46628
3.78008	0.01934	0.46773
3.78549	0.01976	0.46918
3.79136	0.02022	0.47027
3.79726	0.02071	0.47172
3.80317	0.02117	0.47317
3.8091	0.02165	0.47462
3.8146	0.02211	0.47607
3.82056	0.0226	0.47752
3.82655	0.02309	0.47861
3.83256	0.02358	0.48006
3.83859	0.0241	0.48151
3.84417	0.02459	0.48332
3.85023	0.02511	0.48477
3.85631	0.02563	0.48622
3.86242	0.02619	0.48767
3.86854	0.02674	0.48912
3.87421	0.02726	0.49094
3.88037	0.02782	0.49239
3.88655	0.02841	0.4942
3.89275	0.02903	0.49565
3.89897	0.02961	0.4971
3.90473	0.0302	0.49891
3.91099	0.03082	0.50036
3.91727	0.03147	0.50218
3.92357	0.03212	0.50399
3.92941	0.03274	0.50544
3.93575	0.03343	0.50725
3.94211	0.03411	0.50906
3.9485	0.0348	0.51051
3.9549	0.03552	0.51233
3.96083	0.0362	0.51414
3.96728	0.03692	0.51559
3.97374	0.03767	0.5174
3.98023	0.03845	0.51922
3.98674	0.03923	0.52067
3.99277	0.03995	0.52248
3.99932	0.04077	0.52429
4.00589	0.04158	0.52574
4.01249	0.04243	0.52756
4.0186	0.04321	0.52937
4.02524	0.04406	0.53082
4.0319	0.04494	0.53263
4.03858	0.04582	0.53445
4.04477	0.04667	0.53626
4.0515	0.04758	0.53807
4.05825	0.04853	0.53988
4.06502	0.04947	0.54133
4.07181	0.05042	0.54315
4.07811	0.05133	0.54496
4.08495	0.05231	0.54714
4.09181	0.05332	0.54895
4.0987	0.05433	0.55076
4.10508	0.05528	0.55257
4.11201	0.05632	0.55439
4.11897	0.05737	0.55656
4.12595	0.05844	0.55838
4.13241	0.05945	0.56019
4.13944	0.06053	0.56236
4.14649	0.06164	0.56454
4.15357	0.06275	0.56635
4.16067	0.06389	0.56853
4.16725	0.06496	0.5707
4.17439	0.06611	0.57288
4.18157	0.06728	0.57505
4.18877	0.06845	0.57723
4.19543	0.06956	0.57977
4.20268	0.07077	0.58194
4.20995	0.07198	0.58448
4.21725	0.07318	0.58702
4.22401	0.07432	0.58956
4.23136	0.07556	0.59173
4.23873	0.0768	0.59427
4.24613	0.07807	0.59717
4.25299	0.07922	0.59971
4.26044	0.08049	0.60225
4.26792	0.08176	0.60479
4.27542	0.08303	0.60732
4.28237	0.08424	0.60986
4.28993	0.08551	0.6124
4.29751	0.08681	0.61494
4.30512	0.08812	0.61748
4.31217	0.08933	0.62038
4.31983	0.09066	0.62292
4.32753	0.09197	0.62582
4.33524	0.09334	0.62835
4.34239	0.09458	0.63162
4.35017	0.09595	0.63452
4.35797	0.09732	0.63742
4.3652	0.09862	0.64068
4.37305	0.10002	0.64394
4.38094	0.10146	0.64721
4.38885	0.10289	0.65047
4.39618	0.10423	0.65373
4.40415	0.10566	0.65736
4.41215	0.10716	0.66062
4.42018	0.10867	0.66425
4.42762	0.11003	0.66751
4.43571	0.11157	0.67114
4.44382	0.1131	0.67476
4.45197	0.11467	0.67803
4.45952	0.11613	0.68165
4.46772	0.1177	0.68528
4.47596	0.1193	0.68854
4.48422	0.12093	0.69217
4.49188	0.12243	0.69543
4.50021	0.12409	0.69906
4.50857	0.12572	0.70232
4.51631	0.12729	0.70595
4.52473	0.12898	0.70921
4.53318	0.13068	0.71284
4.54166	0.13241	0.7161
4.54952	0.13401	0.71972
4.55807	0.13577	0.72299
4.56665	0.13753	0.72661
4.57459	0.13919	0.72988
4.58323	0.14098	0.7335
4.59191	0.14281	0.73713
4.60062	0.14467	0.74039
4.60868	0.1464	0.74402
4.61745	0.14829	0.74764
4.62626	0.15021	0.75127
4.6351	0.15214	0.75489
4.64329	0.15393	0.75852
4.6522	0.15592	0.76215
4.66114	0.15794	0.76613
4.66942	0.1598	0.76976
4.67843	0.16186	0.77339
4.68748	0.16391	0.77701
4.69656	0.166	0.78064
4.70497	0.16795	0.78426
4.71412	0.17011	0.78789
4.7233	0.17226	0.79115
4.73181	0.17425	0.79478
4.74107	0.17647	0.7984
4.75036	0.17868	0.80167
4.75897	0.18077	0.80529
4.76833	0.18302	0.80856
4.77773	0.1853	0.81218
4.78717	0.18762	0.81545
4.79591	0.18981	0.81871
4.80542	0.19215	0.82234
4.81497	0.19453	0.8256
4.82382	0.19678	0.82886
4.83344	0.19923	0.83249
4.84311	0.20171	0.83575
4.85281	0.20419	0.83938
4.8618	0.20654	0.84336
4.87157	0.20911	0.84699
4.88139	0.21169	0.85098
4.89049	0.21413	0.85497
4.90038	0.21678	0.85896
4.91032	0.21945	0.86294
4.91953	0.22196	0.8673
4.92954	0.2247	0.87165
4.9396	0.22751	0.876
4.94891	0.23008	0.88035
4.95905	0.23292	0.8847
4.96923	0.23579	0.88905
4.97945	0.23869	0.8934
4.98892	0.2414	0.89739
4.99922	0.24437	0.90174
5.00957	0.24737	0.90609
5.01916	0.25017	0.91008
5.02959	0.25324	0.91443
5.04006	0.25633	0.91842
5.04977	0.25924	0.92204
5.06032	0.26243	0.92603
5.07093	0.26563	0.92966
5.08076	0.26866	0.93292
5.09144	0.27196	0.93655
5.10218	0.27532	0.93981
5.11296	0.27871	0.94307
5.12296	0.2819	0.94598
5.13383	0.28539	0.94888
5.14474	0.28891	0.95178
5.15486	0.29224	0.95431
5.16587	0.29593	0.95685
5.17693	0.29964	0.95903
5.18718	0.30313	0.9612
5.19832	0.30698	0.96338
5.20952	0.31093	0.96519
5.2199	0.31461	0.96701
5.23119	0.31869	0.96882
5.24253	0.32283	0.97027
5.25304	0.32675	0.97172
5.26448	0.33105	0.97281
5.27597	0.33545	0.97389
5.28662	0.33959	0.97462
5.2982	0.34416	0.97534
5.30984	0.34882	0.97607
5.32063	0.35319	0.97679
5.33236	0.35805	0.97716
5.34415	0.36308	0.97752
5.35508	0.3678	0.97788
5.36697	0.37309	0.97825
5.37892	0.37857	0.97861
5.38999	0.38382	0.97897
5.40204	0.38988	0.9797
5.41414	0.39647	0.98042
5.42536	0.40296	0.98187
5.43757	0.41033	0.98332
5.44983	0.41806	0.98477
5.4612	0.42537	0.98658
5.47357	0.43349	0.98803
5.486	0.44177	0.98985
5.49753	0.44953	0.9913
5.51007	0.45808	0.99275
5.52266	0.46672	0.9942
5.53434	0.47477	0.99529
5.54705	0.48358	0.99637
5.55982	0.49248	0.9971
5.57166	0.5008	0.99782
5.58454	0.5099	0.99855
5.59749	0.51906	0.99927
5.60949	0.52764	0.99964
5.62255	0.53697	0.99964
5.63567	0.54642	1
5.64784	0.55523	1
5.66108	0.56488	0.99964
5.67439	0.5746	0.99964
5.68672	0.58367	0.99927
5.70015	0.59361	0.99855
5.71364	0.60366	0.99819
5.72615	0.61302	0.99746
5.73977	0.62326	0.99674
5.75345	0.6336	0.99565
5.76614	0.64325	0.99456
5.77994	0.65382	0.99347
5.79382	0.66448	0.99239
5.80669	0.67446	0.99094
5.82069	0.68535	0.98985
5.83477	0.69638	0.98803
5.84782	0.70665	0.98658
5.86202	0.71787	0.98477
5.8763	0.72925	0.98332
5.88954	0.73982	0.98115
5.90395	0.75143	0.97933
5.91843	0.76313	0.97716
5.93187	0.77403	0.97498
5.94649	0.78596	0.97281
5.96005	0.79708	0.97063
5.97481	0.80925	0.96809
5.98965	0.82154	0.96555
6.00341	0.83299	0.96302
6.01839	0.84551	0.96048
6.03345	0.85814	0.95758
6.04741	0.86988	0.95468
6.06261	0.88273	0.95178
6.07789	0.89567	0.94851
6.09207	0.90774	0.94525
6.1075	0.92091	0.94199
6.123	0.93419	0.93872
6.13739	0.94655	0.9351
6.15305	0.96002	0.93147
6.16758	0.97254	0.92785
6.1834	0.98624	0.92386
6.1993	1	0.91987

[truncated: 12 more sheets: Figure S7, Figure S8, Figure S9, Figure S10, Figure S11, Figure S12 , Figure S13, Figure S14, Figure S15 , Figure S18, Figure S19, Figure S20]
